# Supplementary material for: Chloridobis(dimethyl­glyoximato-κ2 N,N′)(ethyl pyridine-4-carboxyl­ate-κN)cobalt(III) chloro­form monosolvate
Source: Acta Crystallogr Sect E Struct Rep Online. 2012 Jan 25;68(Pt 2):m204–5. doi: 10.1107/S1600536812002449 (PMC3274923; doi:10.1107/S1600536812002449)
Supplement: Supplementary file 1 [file e-68-0m204-sup1.cif]

##############################################################################
#                                                                            #
# This CIF contains the data in a paper accepted for publication in          #
# Acta Crystallographica Section E. It conforms to the requirements of       #
# Notes for Authors for Acta Crystallographica Section E, and has been       #
# peer reviewed under the auspices of the IUCr Commission on Journals.       #
#                                                                            #
# Full details of the Crystallographic Information File format               #
# are given in the paper "The Crystallographic Information File (CIF):       #
# a New Standard Archive File for Crystallography" by S. R. Hall, F. H.      #
# Allen and I. D. Brown [Acta Cryst. (1991), A47, 655-685].                  #
#                                                                            #
# The current version of the core CIF dictionary is obtainable from          #
# ftp://ftp.iucr.org/pub/cif_core.dic.                                       #
#                                                                            #
# Software is freely available for graphical display of the structure(s)     #
# in this CIF. For information consult the CIF software page                 #
# http://www.iucr.org/resources/cif/software.                                #
#                                                                            #
# This file may be used for bona fide research purposes within the           #
# scientific community so long as proper attribution is given to the journal # 
# article from which it was obtained.                                        #
#                                                                            #
##############################################################################
data_I
_audit_creation_method     SHELXL-97
_chemical_name_systematic
;
Chloridobis(dimethylglyoximato-\k^2^<i>N</i>,<i>N</i>')(ethyl
pyridine-4-carboxylate-\k<i>N</i>)cobalt(III) chloroform monosolvate
;
_chemical_name_common     ?
_chemical_formula_moiety     'C16 H23 Cl Co N5 O6, C H Cl3'
_chemical_formula_sum     'C17 H24 Cl4 Co N5 O6'
_chemical_formula_iupac     '[Co (C4 H7 N2 O2)2 Cl (C8 H9 N O2)], C H Cl3'
_chemical_formula_weight     595.14
_chemical_melting_point     ?
_symmetry_cell_setting     orthorhombic
_symmetry_space_group_name_H-M     'P b c a'
_symmetry_space_group_name_Hall     '-P 2ac 2ab'
loop_
    _symmetry_equiv_pos_as_xyz
    'x, y, z'
    '-x+1/2, -y, z+1/2'
    '-x, y+1/2, -z+1/2'
    'x+1/2, -y+1/2, -z'
    '-x, -y, -z'
    'x-1/2, y, -z-1/2'
    'x, -y-1/2, z-1/2'
    '-x-1/2, y-1/2, z'
_cell_length_a     10.053(3)
_cell_length_b     22.357(7)
_cell_length_c     23.099(8)
_cell_angle_alpha     90.00
_cell_angle_beta     90.00
_cell_angle_gamma     90.00
_cell_volume     5192(3)
_cell_formula_units_Z     8
_cell_measurement_reflns_used     5509
_cell_measurement_theta_min     2.39
_cell_measurement_theta_max     24.82
_cell_measurement_temperature     293(2)
_exptl_crystal_description     needle
_exptl_crystal_colour     brown
_exptl_crystal_size_max     0.29
_exptl_crystal_size_mid     0.14
_exptl_crystal_size_min     0.06
_exptl_crystal_density_diffrn     1.523
_exptl_crystal_density_meas     ?
_exptl_crystal_density_method     'not measured'
_exptl_crystal_F_000     2432
_exptl_absorpt_coefficient_mu     1.113
_exptl_absorpt_correction_type     multi-scan
_exptl_absorpt_process_details     '(SADABS; Bruker, 2007)'
_exptl_absorpt_correction_T_min     0.829
_exptl_absorpt_correction_T_max     0.935
_exptl_special_details     ?
_diffrn_ambient_temperature     293(2)
_diffrn_radiation_type     MoK\a
_diffrn_radiation_wavelength     0.71073
_diffrn_radiation_source     'fine-focus sealed tube'
_diffrn_radiation_monochromator     graphite
_diffrn_measurement_device_type     'Bruker APEXII area-detector'
_diffrn_measurement_method     'phi and omega scans'
_diffrn_detector_area_resol_mean     ?
_diffrn_reflns_number     24393
_diffrn_reflns_av_R_equivalents     0.0388
_diffrn_reflns_av_sigmaI/netI     0.0282
_diffrn_reflns_theta_min     2.02
_diffrn_reflns_theta_max     25.00
_diffrn_reflns_theta_full     25.00
_diffrn_measured_fraction_theta_max     0.999
_diffrn_measured_fraction_theta_full     0.999
_diffrn_reflns_limit_h_min     -11
_diffrn_reflns_limit_h_max     9
_diffrn_reflns_limit_k_min     -26
_diffrn_reflns_limit_k_max     26
_diffrn_reflns_limit_l_min     -27
_diffrn_reflns_limit_l_max     24
_diffrn_standards_number     ?
_diffrn_standards_interval_count     ?
_diffrn_standards_interval_time     ?
_diffrn_standards_decay_%     ?
_refine_special_details
;
Refinement of <i>F</i>^2^ against ALL reflections. The weighted <i>R</i>-factor
<i>wR</i> and goodness of fit <i>S</i> are based on <i>F</i>^2^, conventional
<i>R</i>-factors <i>R</i> are based on <i>F</i>, with <i>F</i> set to zero for
negative <i>F</i>^2^. The threshold expression of <i>F</i>^2^ >
\s(<i>F</i>^2^) is used only for calculating <i>R</i>-factors(gt) <i>etc</i>.
and is not relevant to the choice of reflections for refinement.
<i>R</i>-factors based on <i>F</i>^2^ are statistically about twice as large
as those based on <i>F</i>, and <i>R</i>- factors based on ALL data will be
even larger.
;
_reflns_number_total     4558
_reflns_number_gt     3483
_reflns_threshold_expression     I>2sigma(I)
_refine_ls_structure_factor_coef     Fsqd
_refine_ls_matrix_type     full
_refine_ls_R_factor_all     0.0706
_refine_ls_R_factor_gt     0.0514
_refine_ls_wR_factor_gt     0.1461
_refine_ls_wR_factor_ref     0.1583
_refine_ls_goodness_of_fit_ref     1.080
_refine_ls_restrained_S_all     1.080
_refine_ls_number_reflns     4558
_refine_ls_number_parameters     310
_refine_ls_number_restraints     0
_refine_ls_hydrogen_treatment     mixed
_refine_ls_weighting_scheme     calc
_refine_ls_weighting_details
         'calc w=1/[\s^2^(Fo^2^)+(0.0892P)^2^+4.4304P] where P=(Fo^2^+2Fc^2^)/3'
_atom_sites_solution_hydrogens     geom
_atom_sites_solution_primary     direct
_atom_sites_solution_secondary     difmap
_refine_ls_shift/su_max     0.001
_refine_ls_shift/su_mean     0.000
_refine_diff_density_max     1.253
_refine_diff_density_min     -0.779
_refine_ls_extinction_method     none
_refine_ls_extinction_coef     ?
loop_
    _atom_type_symbol
    _atom_type_description
    _atom_type_scat_dispersion_real
    _atom_type_scat_dispersion_imag
    _atom_type_scat_source
    'C' 'C' 0.0033 0.0016
                         'International Tables Vol C Tables 4.2.6.8 and 6.1.1.4'
    'H' 'H' 0.0000 0.0000
                         'International Tables Vol C Tables 4.2.6.8 and 6.1.1.4'
    'N' 'N' 0.0061 0.0033
                         'International Tables Vol C Tables 4.2.6.8 and 6.1.1.4'
    'O' 'O' 0.0106 0.0060
                         'International Tables Vol C Tables 4.2.6.8 and 6.1.1.4'
    'Co' 'Co' 0.3494 0.9721
                         'International Tables Vol C Tables 4.2.6.8 and 6.1.1.4'
    'Cl' 'Cl' 0.1484 0.1585
                         'International Tables Vol C Tables 4.2.6.8 and 6.1.1.4'
_computing_data_collection     'APEX2 (Bruker, 2007)'
_computing_cell_refinement     'SAINT-Plus (Bruker, 2007)'
_computing_data_reduction     'SAINT-Plus (Bruker, 2007)'
_computing_structure_solution     'SHELXS97 (Sheldrick, 2008)'
_computing_structure_refinement     'SHELXL97 (Sheldrick, 2008)'
_computing_molecular_graphics     'SHELXTL (Sheldrick, 2008)'
_computing_publication_material     'SHELXL97 (Sheldrick, 2008)'
loop_
    _atom_site_type_symbol
    _atom_site_label
    _atom_site_fract_x
    _atom_site_fract_y
    _atom_site_fract_z
    _atom_site_U_iso_or_equiv
    _atom_site_adp_type
    _atom_site_calc_flag
    _atom_site_refinement_flags
    _atom_site_occupancy
    _atom_site_symmetry_multiplicity
    _atom_site_disorder_assembly
    _atom_site_disorder_group
    Co Co1 0.23591(5) 0.00646(2) 0.63484(2) 0.03477(19) Uani d . 1 1 . .
    Cl Cl1 0.08443(9) 0.07824(5) 0.62035(4) 0.0473(3) Uani d . 1 1 . .
    N N2 0.2686(3) 0.00560(14) 0.55381(14) 0.0387(7) Uani d . 1 1 . .
    N N4 0.3608(3) 0.06594(13) 0.65679(12) 0.0364(7) Uani d . 1 1 . .
    O O2 0.3577(3) 0.04186(12) 0.52883(11) 0.0489(7) Uani d . 1 1 . .
    N N3 0.1977(3) 0.00927(14) 0.71495(13) 0.0407(7) Uani d . 1 1 . .
    N N5 0.3706(3) -0.05592(13) 0.64728(13) 0.0406(7) Uani d . 1 1 . .
    O O4 0.4372(3) 0.09421(12) 0.61771(11) 0.0473(7) Uani d . 1 1 . .
    O O3 0.1032(3) -0.02516(14) 0.73944(11) 0.0558(7) Uani d . 1 1 . .
    C C4 0.3647(4) 0.07978(16) 0.71110(15) 0.0384(8) Uani d . 1 1 . .
    N N1 0.1090(3) -0.05257(15) 0.61321(13) 0.0443(8) Uani d . 1 1 . .
    C C2 0.2011(4) -0.03273(18) 0.52384(15) 0.0438(9) Uani d . 1 1 . .
    O O1 0.0261(3) -0.07852(15) 0.65120(13) 0.0617(9) Uani d . 1 1 . .
    C C3 0.2708(3) 0.04442(17) 0.74594(16) 0.0406(9) Uani d . 1 1 . .
    C C1 0.1055(4) -0.06658(18) 0.55898(16) 0.0478(10) Uani d . 1 1 . .
    C C6 0.2193(5) -0.0395(2) 0.45984(18) 0.0661(13) Uani d . 1 1 . .
    H H6A 0.3024 -0.0591 0.4522 0.099 Uiso calc R 1 1 . .
    H H6B 0.2193 -0.0008 0.4420 0.099 Uiso calc R 1 1 . .
    H H6C 0.1478 -0.0630 0.4443 0.099 Uiso calc R 1 1 . .
    C C7 0.2605(4) 0.0476(2) 0.81032(17) 0.0580(12) Uani d . 1 1 . .
    H H7A 0.1723 0.0599 0.8210 0.087 Uiso calc R 1 1 . .
    H H7B 0.3238 0.0760 0.8248 0.087 Uiso calc R 1 1 . .
    H H7C 0.2787 0.0089 0.8266 0.087 Uiso calc R 1 1 . .
    C C9 0.4808(4) -0.05867(19) 0.61441(18) 0.0514(10) Uani d . 1 1 . .
    H H9A 0.4920 -0.0307 0.5850 0.062 Uiso calc R 1 1 . .
    C C8 0.4506(4) 0.12779(18) 0.73592(18) 0.0522(10) Uani d . 1 1 . .
    H H8A 0.5049 0.1446 0.7059 0.078 Uiso calc R 1 1 . .
    H H8B 0.5065 0.1111 0.7655 0.078 Uiso calc R 1 1 . .
    H H8C 0.3955 0.1585 0.7524 0.078 Uiso calc R 1 1 . .
    C C10 0.5774(4) -0.10112(19) 0.6225(2) 0.0571(11) Uani d . 1 1 . .
    H H10A 0.6512 -0.1022 0.5982 0.069 Uiso calc R 1 1 . .
    C C13 0.3583(4) -0.09637(18) 0.68994(17) 0.0518(10) Uani d . 1 1 . .
    H H13A 0.2825 -0.0953 0.7130 0.062 Uiso calc R 1 1 . .
    C C5 0.0100(5) -0.1112(2) 0.5347(2) 0.0683(13) Uani d . 1 1 . .
    H H5A -0.0506 -0.1237 0.5645 0.102 Uiso calc R 1 1 . .
    H H5B 0.0582 -0.1452 0.5205 0.102 Uiso calc R 1 1 . .
    H H5C -0.0389 -0.0933 0.5035 0.102 Uiso calc R 1 1 . .
    C C11 0.5646(5) -0.14251(19) 0.66696(19) 0.0548(11) Uani d . 1 1 . .
    C C12 0.4530(5) -0.1392(2) 0.70090(19) 0.0601(12) Uani d . 1 1 . .
    H H12A 0.4414 -0.1659 0.7313 0.072 Uiso calc R 1 1 . .
    O O5 0.7541(4) -0.1941(2) 0.6368(2) 0.1054(16) Uani d . 1 1 . .
    O O6 0.6596(6) -0.2213(2) 0.7205(2) 0.134(2) Uani d . 1 1 . .
    C C14 0.6648(6) -0.1899(2) 0.6788(3) 0.0737(15) Uani d . 1 1 . .
    C C15 0.8560(7) -0.2399(3) 0.6427(4) 0.130(3) Uani d . 1 1 . .
    H H15A 0.8681 -0.2498 0.6833 0.156 Uiso calc R 1 1 . .
    H H15B 0.9399 -0.2252 0.6277 0.156 Uiso calc R 1 1 . .
    C C16 0.8152(9) -0.2930(4) 0.6107(3) 0.127(3) Uani d . 1 1 . .
    H H16A 0.8815 -0.3236 0.6149 0.191 Uiso calc R 1 1 . .
    H H16B 0.8053 -0.2831 0.5705 0.191 Uiso calc R 1 1 . .
    H H16C 0.7318 -0.3072 0.6256 0.191 Uiso calc R 1 1 . .
    Cl Cl2 0.3288(3) 0.21423(11) 0.52934(9) 0.1438(9) Uani d . 1 1 . .
    Cl Cl3 0.2763(2) 0.24725(11) 0.64763(12) 0.1451(11) Uani d . 1 1 . .
    Cl Cl4 0.0658(2) 0.24578(13) 0.56700(13) 0.1782(13) Uani d . 1 1 . .
    C C17 0.2161(6) 0.2156(3) 0.5858(2) 0.0785(15) Uani d . 1 1 . .
    H H17A 0.1983 0.1736 0.5954 0.094 Uiso calc R 1 1 . .
    H H2 0.406(6) 0.064(3) 0.568(3) 0.105(19) Uiso d . 1 1 . .
    H H1 0.053(6) -0.060(3) 0.683(3) 0.10(2) Uiso d . 1 1 . .
loop_
    _atom_site_aniso_label
    _atom_site_aniso_U_11
    _atom_site_aniso_U_22
    _atom_site_aniso_U_33
    _atom_site_aniso_U_12
    _atom_site_aniso_U_13
    _atom_site_aniso_U_23
    Co1 0.0347(3) 0.0443(3) 0.0253(3) -0.0059(2) 0.00124(18) 0.00086(19)
    Cl1 0.0387(5) 0.0631(6) 0.0401(5) 0.0045(4) -0.0007(4) 0.0016(4)
    N2 0.0389(17) 0.0465(18) 0.0306(17) -0.0038(14) 0.0041(12) 0.0030(13)
    N4 0.0354(16) 0.0430(16) 0.0308(16) -0.0006(13) -0.0008(12) 0.0025(13)
    O2 0.0527(17) 0.0618(17) 0.0321(14) -0.0127(14) 0.0075(12) 0.0021(12)
    N3 0.0389(17) 0.0536(19) 0.0296(16) -0.0037(14) 0.0033(13) 0.0034(13)
    N5 0.0424(17) 0.0409(17) 0.0384(17) -0.0040(14) -0.0010(13) 0.0012(13)
    O4 0.0460(15) 0.0562(16) 0.0398(15) -0.0164(13) 0.0049(11) 0.0074(12)
    O3 0.0506(17) 0.0802(19) 0.0366(15) -0.0215(15) 0.0116(12) 0.0071(14)
    C4 0.0384(19) 0.0416(19) 0.035(2) 0.0047(16) -0.0036(15) 0.0002(15)
    N1 0.0430(18) 0.0542(19) 0.0358(18) -0.0111(15) -0.0005(13) 0.0029(14)
    C2 0.052(2) 0.051(2) 0.0293(18) -0.0015(18) -0.0021(17) -0.0057(17)
    O1 0.065(2) 0.078(2) 0.0422(17) -0.0358(17) 0.0040(14) 0.0046(16)
    C3 0.037(2) 0.056(2) 0.0287(18) 0.0056(17) -0.0011(15) -0.0013(17)
    C1 0.052(2) 0.055(2) 0.037(2) -0.0067(19) -0.0063(17) -0.0052(18)
    C6 0.075(3) 0.090(4) 0.033(2) -0.014(3) 0.003(2) -0.013(2)
    C7 0.057(3) 0.086(3) 0.031(2) -0.006(2) 0.0015(17) -0.005(2)
    C9 0.047(2) 0.051(2) 0.056(3) 0.0002(19) 0.0069(19) 0.0105(19)
    C8 0.056(2) 0.056(2) 0.044(2) -0.007(2) -0.0107(19) -0.0058(18)
    C10 0.049(2) 0.054(2) 0.068(3) 0.004(2) 0.004(2) 0.002(2)
    C13 0.059(3) 0.054(2) 0.042(2) -0.001(2) 0.0035(18) 0.0085(19)
    C5 0.081(3) 0.070(3) 0.053(3) -0.029(3) -0.013(2) -0.007(2)
    C11 0.061(3) 0.048(2) 0.055(3) 0.003(2) -0.015(2) -0.002(2)
    C12 0.080(3) 0.052(2) 0.048(3) 0.001(2) -0.006(2) 0.012(2)
    O5 0.074(3) 0.078(3) 0.164(5) 0.031(2) 0.017(3) 0.036(3)
    O6 0.180(5) 0.134(4) 0.089(3) 0.091(4) -0.008(3) 0.028(3)
    C14 0.084(4) 0.057(3) 0.081(4) 0.016(3) -0.028(3) 0.000(3)
    C15 0.086(5) 0.098(5) 0.207(9) 0.052(4) 0.016(5) 0.038(6)
    C16 0.151(8) 0.114(6) 0.118(6) 0.072(6) 0.003(5) 0.020(5)
    Cl2 0.159(2) 0.167(2) 0.1055(15) 0.0384(17) 0.0411(14) 0.0400(13)
    Cl3 0.1212(16) 0.178(2) 0.1355(19) 0.0474(15) -0.0562(14) -0.0717(16)
    Cl4 0.1211(17) 0.229(3) 0.185(3) 0.0840(18) -0.0778(17) -0.087(2)
    C17 0.081(4) 0.079(4) 0.075(4) -0.007(3) -0.009(3) 0.001(3)
_geom_special_details
;
All e.s.d.'s (except the e.s.d. in the dihedral angle between two l.s. planes)
are estimated using the full covariance matrix. The cell e.s.d.'s are taken
into account individually in the estimation of e.s.d.'s in distances, angles
and torsion angles; correlations between e.s.d.'s in cell parameters are only
used when they are defined by crystal symmetry. An approximate (isotropic)
treatment of cell e.s.d.'s is used for estimating e.s.d.'s involving l.s.
planes.
;
loop_
    _geom_bond_atom_site_label_1
    _geom_bond_atom_site_label_2
    _geom_bond_site_symmetry_2
    _geom_bond_distance
    _geom_bond_publ_flag
    Co1 N3 . 1.891(3) ?
    Co1 N4 . 1.898(3) ?
    Co1 N2 . 1.901(3) ?
    Co1 N1 . 1.902(3) ?
    Co1 N5 . 1.965(3) ?
    Co1 Cl1 . 2.2375(12) ?
    N2 C2 . 1.294(5) ?
    N2 O2 . 1.339(4) ?
    N4 C4 . 1.293(5) ?
    N4 O4 . 1.344(4) ?
    O2 H2 . 1.14(6) ?
    N3 C3 . 1.292(5) ?
    N3 O3 . 1.347(4) ?
    N5 C13 . 1.343(5) ?
    N5 C9 . 1.345(5) ?
    O4 H2 . 1.37(6) ?
    C4 C3 . 1.471(5) ?
    C4 C8 . 1.492(5) ?
    N1 C1 . 1.292(5) ?
    N1 O1 . 1.342(4) ?
    C2 C1 . 1.468(6) ?
    C2 C6 . 1.497(5) ?
    O1 H1 . 0.89(6) ?
    C3 C7 . 1.492(5) ?
    C1 C5 . 1.493(6) ?
    C6 H6A . 0.9600 ?
    C6 H6B . 0.9600 ?
    C6 H6C . 0.9600 ?
    C7 H7A . 0.9600 ?
    C7 H7B . 0.9600 ?
    C7 H7C . 0.9600 ?
    C9 C10 . 1.370(6) ?
    C9 H9A . 0.9300 ?
    C8 H8A . 0.9600 ?
    C8 H8B . 0.9600 ?
    C8 H8C . 0.9600 ?
    C10 C11 . 1.389(6) ?
    C10 H10A . 0.9300 ?
    C13 C12 . 1.374(6) ?
    C13 H13A . 0.9300 ?
    C5 H5A . 0.9600 ?
    C5 H5B . 0.9600 ?
    C5 H5C . 0.9600 ?
    C11 C12 . 1.371(6) ?
    C11 C14 . 1.487(6) ?
    C12 H12A . 0.9300 ?
    O5 C14 . 1.325(7) ?
    O5 C15 . 1.454(7) ?
    O6 C14 . 1.194(7) ?
    C15 C16 . 1.456(11) ?
    C15 H15A . 0.9700 ?
    C15 H15B . 0.9700 ?
    C16 H16A . 0.9600 ?
    C16 H16B . 0.9600 ?
    C16 H16C . 0.9600 ?
    Cl2 C17 . 1.728(6) ?
    Cl3 C17 . 1.705(6) ?
    Cl4 C17 . 1.712(6) ?
    C17 H17A . 0.9800 ?
loop_
    _geom_angle_atom_site_label_1
    _geom_angle_atom_site_label_2
    _geom_angle_atom_site_label_3
    _geom_angle_site_symmetry_1
    _geom_angle_site_symmetry_3
    _geom_angle
    _geom_angle_publ_flag
    N3 Co1 N4 . . 81.36(13) ?
    N3 Co1 N2 . . 177.80(13) ?
    N4 Co1 N2 . . 98.96(13) ?
    N3 Co1 N1 . . 98.27(13) ?
    N4 Co1 N1 . . 179.30(14) ?
    N2 Co1 N1 . . 81.39(13) ?
    N3 Co1 N5 . . 91.17(13) ?
    N4 Co1 N5 . . 90.15(13) ?
    N2 Co1 N5 . . 91.00(13) ?
    N1 Co1 N5 . . 90.45(14) ?
    N3 Co1 Cl1 . . 89.10(10) ?
    N4 Co1 Cl1 . . 89.28(9) ?
    N2 Co1 Cl1 . . 88.73(10) ?
    N1 Co1 Cl1 . . 90.12(11) ?
    N5 Co1 Cl1 . . 179.33(10) ?
    C2 N2 O2 . . 121.4(3) ?
    C2 N2 Co1 . . 116.3(3) ?
    O2 N2 Co1 . . 122.3(2) ?
    C4 N4 O4 . . 121.5(3) ?
    C4 N4 Co1 . . 116.6(2) ?
    O4 N4 Co1 . . 121.9(2) ?
    N2 O2 H2 . . 102(3) ?
    C3 N3 O3 . . 121.0(3) ?
    C3 N3 Co1 . . 116.5(3) ?
    O3 N3 Co1 . . 122.4(2) ?
    C13 N5 C9 . . 117.3(4) ?
    C13 N5 Co1 . . 121.5(3) ?
    C9 N5 Co1 . . 121.2(3) ?
    N4 O4 H2 . . 102(2) ?
    N4 C4 C3 . . 112.5(3) ?
    N4 C4 C8 . . 124.3(3) ?
    C3 C4 C8 . . 123.2(3) ?
    C1 N1 O1 . . 120.8(3) ?
    C1 N1 Co1 . . 116.2(3) ?
    O1 N1 Co1 . . 123.0(2) ?
    N2 C2 C1 . . 112.9(3) ?
    N2 C2 C6 . . 122.1(4) ?
    C1 C2 C6 . . 125.0(4) ?
    N1 O1 H1 . . 99(4) ?
    N3 C3 C4 . . 112.9(3) ?
    N3 C3 C7 . . 122.8(4) ?
    C4 C3 C7 . . 124.3(3) ?
    N1 C1 C2 . . 113.1(3) ?
    N1 C1 C5 . . 122.9(4) ?
    C2 C1 C5 . . 123.9(4) ?
    C2 C6 H6A . . 109.5 ?
    C2 C6 H6B . . 109.5 ?
    H6A C6 H6B . . 109.5 ?
    C2 C6 H6C . . 109.5 ?
    H6A C6 H6C . . 109.5 ?
    H6B C6 H6C . . 109.5 ?
    C3 C7 H7A . . 109.5 ?
    C3 C7 H7B . . 109.5 ?
    H7A C7 H7B . . 109.5 ?
    C3 C7 H7C . . 109.5 ?
    H7A C7 H7C . . 109.5 ?
    H7B C7 H7C . . 109.5 ?
    N5 C9 C10 . . 122.6(4) ?
    N5 C9 H9A . . 118.7 ?
    C10 C9 H9A . . 118.7 ?
    C4 C8 H8A . . 109.5 ?
    C4 C8 H8B . . 109.5 ?
    H8A C8 H8B . . 109.5 ?
    C4 C8 H8C . . 109.5 ?
    H8A C8 H8C . . 109.5 ?
    H8B C8 H8C . . 109.5 ?
    C9 C10 C11 . . 119.8(4) ?
    C9 C10 H10A . . 120.1 ?
    C11 C10 H10A . . 120.1 ?
    N5 C13 C12 . . 122.7(4) ?
    N5 C13 H13A . . 118.6 ?
    C12 C13 H13A . . 118.6 ?
    C1 C5 H5A . . 109.5 ?
    C1 C5 H5B . . 109.5 ?
    H5A C5 H5B . . 109.5 ?
    C1 C5 H5C . . 109.5 ?
    H5A C5 H5C . . 109.5 ?
    H5B C5 H5C . . 109.5 ?
    C12 C11 C10 . . 117.6(4) ?
    C12 C11 C14 . . 119.2(5) ?
    C10 C11 C14 . . 123.2(5) ?
    C11 C12 C13 . . 120.0(4) ?
    C11 C12 H12A . . 120.0 ?
    C13 C12 H12A . . 120.0 ?
    C14 O5 C15 . . 117.3(5) ?
    O6 C14 O5 . . 125.3(5) ?
    O6 C14 C11 . . 122.5(6) ?
    O5 C14 C11 . . 112.1(5) ?
    O5 C15 C16 . . 109.1(7) ?
    O5 C15 H15A . . 109.9 ?
    C16 C15 H15A . . 109.9 ?
    O5 C15 H15B . . 109.9 ?
    C16 C15 H15B . . 109.9 ?
    H15A C15 H15B . . 108.3 ?
    C15 C16 H16A . . 109.5 ?
    C15 C16 H16B . . 109.5 ?
    H16A C16 H16B . . 109.5 ?
    C15 C16 H16C . . 109.5 ?
    H16A C16 H16C . . 109.5 ?
    H16B C16 H16C . . 109.5 ?
    Cl3 C17 Cl4 . . 111.2(3) ?
    Cl3 C17 Cl2 . . 114.0(3) ?
    Cl4 C17 Cl2 . . 113.2(4) ?
    Cl3 C17 H17A . . 105.9 ?
    Cl4 C17 H17A . . 105.9 ?
    Cl2 C17 H17A . . 105.9 ?
loop_
    _geom_hbond_atom_site_label_D
    _geom_hbond_atom_site_label_H
    _geom_hbond_atom_site_label_A
    _geom_hbond_site_symmetry_A
    _geom_hbond_distance_DH
    _geom_hbond_distance_HA
    _geom_hbond_distance_DA
    _geom_hbond_angle_DHA
    O2 H2 O4 . 1.14(6) 1.37(6) 2.495(4) 168(5)
    O2 H2 N4 . 1.14(6) 2.10(6) 3.004(4) 133(4)
    O1 H1 O3 . 0.89(6) 1.60(6) 2.486(4) 177(6)
    O1 H1 N3 . 0.89(6) 2.25(6) 3.000(4) 142(5)
    C17 H17A Cl1 . 0.98 2.49 3.437(6) 163
    C6 H6C Cl1 5_556 0.96 2.79 3.675(5) 153
_iucr_refine_instructions_details
;
TITL ok in Pbca
CELL 0.71073  10.0528  22.3573  23.0989  90.000  90.000  90.000
ZERR   8.00   0.0032   0.0073   0.0075   0.000   0.000   0.000
LATT  1
SYMM 0.5-X, -Y, 0.5+Z
SYMM -X, 0.5+Y, 0.5-Z
SYMM 0.5+X, 0.5-Y, -Z
SFAC C H N O CO Cl
UNIT 136 192 40 48 8 32
TEMP 0
L.S. 20
omit 0 50
htab
BOND $h
acta
FMAP 2
PLAN 20
mpla 4  Co1 N1 N2 N3 N4
WGHT    0.089200    4.430400
FVAR       0.16194
CO1   5    0.235914    0.006461    0.634842    11.00000    0.03474    0.04426 =
         0.02529    0.00086    0.00124   -0.00591
CL1   6    0.084435    0.078245    0.620351    11.00000    0.03871    0.06308 =
         0.04012    0.00162   -0.00069    0.00450
N2    3    0.268646    0.005597    0.553811    11.00000    0.03892    0.04651 =
         0.03061    0.00297    0.00412   -0.00383
N4    3    0.360775    0.065940    0.656787    11.00000    0.03541    0.04298 =
         0.03083    0.00247   -0.00085   -0.00064
O2    4    0.357697    0.041862    0.528832    11.00000    0.05273    0.06180 =
         0.03209    0.00213    0.00751   -0.01271
N3    3    0.197689    0.009266    0.714953    11.00000    0.03892    0.05358 =
         0.02958    0.00336    0.00329   -0.00371
N5    3    0.370569   -0.055917    0.647279    11.00000    0.04243    0.04086 =
         0.03838    0.00117   -0.00099   -0.00403
O4    4    0.437240    0.094208    0.617711    11.00000    0.04597    0.05620 =
         0.03978    0.00743    0.00487   -0.01637
O3    4    0.103220   -0.025161    0.739445    11.00000    0.05059    0.08019 =
         0.03656    0.00709    0.01163   -0.02150
C4    1    0.364718    0.079781    0.711102    11.00000    0.03837    0.04158 =
         0.03527    0.00019   -0.00363    0.00468
N1    3    0.109030   -0.052574    0.613213    11.00000    0.04295    0.05420 =
         0.03578    0.00288   -0.00051   -0.01111
C2    1    0.201137   -0.032733    0.523840    11.00000    0.05156    0.05051 =
         0.02932   -0.00569   -0.00211   -0.00155
O1    4    0.026054   -0.078517    0.651198    11.00000    0.06529    0.07771 =
         0.04217    0.00455    0.00400   -0.03580
C3    1    0.270778    0.044415    0.745941    11.00000    0.03697    0.05625 =
         0.02867   -0.00132   -0.00108    0.00556
C1    1    0.105479   -0.066581    0.558981    11.00000    0.05152    0.05521 =
         0.03672   -0.00522   -0.00629   -0.00667
C6    1    0.219266   -0.039534    0.459841    11.00000    0.07497    0.09021 =
         0.03319   -0.01277    0.00263   -0.01436
AFIX 137
H6A   2    0.302393   -0.059149    0.452223    11.00000   -1.50000
H6B   2    0.219276   -0.000776    0.441952    11.00000   -1.50000
H6C   2    0.147753   -0.063038    0.444313    11.00000   -1.50000
AFIX   0
C7    1    0.260510    0.047604    0.810321    11.00000    0.05746    0.08572 =
         0.03076   -0.00508    0.00154   -0.00562
AFIX 137
H7A   2    0.172346    0.059881    0.820990    11.00000   -1.50000
H7B   2    0.323838    0.076040    0.824817    11.00000   -1.50000
H7C   2    0.278740    0.008941    0.826568    11.00000   -1.50000
AFIX   0
C9    1    0.480818   -0.058667    0.614406    11.00000    0.04690    0.05096 =
         0.05632    0.01050    0.00689    0.00021
AFIX  43
H9A   2    0.491961   -0.030650    0.585044    11.00000   -1.20000
AFIX   0
C8    1    0.450559    0.127789    0.735923    11.00000    0.05629    0.05613 =
         0.04419   -0.00578   -0.01069   -0.00732
AFIX 137
H8A   2    0.504891    0.144622    0.705878    11.00000   -1.50000
H8B   2    0.506491    0.111138    0.765503    11.00000   -1.50000
H8C   2    0.395537    0.158502    0.752361    11.00000   -1.50000
AFIX   0
C10   1    0.577381   -0.101116    0.622464    11.00000    0.04903    0.05413 =
         0.06814    0.00219    0.00402    0.00391
AFIX  43
H10A  2    0.651204   -0.102205    0.598222    11.00000   -1.20000
AFIX   0
C13   1    0.358283   -0.096370    0.689939    11.00000    0.05911    0.05424 =
         0.04201    0.00847    0.00351   -0.00063
AFIX  43
H13A  2    0.282508   -0.095348    0.713014    11.00000   -1.20000
AFIX   0
C5    1    0.010038   -0.111171    0.534711    11.00000    0.08136    0.07037 =
         0.05312   -0.00725   -0.01267   -0.02901
AFIX 137
H5A   2   -0.050551   -0.123674    0.564468    11.00000   -1.50000
H5B   2    0.058232   -0.145228    0.520542    11.00000   -1.50000
H5C   2   -0.038940   -0.093284    0.503515    11.00000   -1.50000
AFIX   0
C11   1    0.564639   -0.142512    0.666956    11.00000    0.06070    0.04832 =
         0.05526   -0.00157   -0.01524    0.00292
C12   1    0.453027   -0.139199    0.700901    11.00000    0.08027    0.05195 =
         0.04804    0.01225   -0.00576    0.00076
AFIX  43
H12A  2    0.441435   -0.165927    0.731336    11.00000   -1.20000
AFIX   0
O5    4    0.754139   -0.194146    0.636819    11.00000    0.07416    0.07825 =
         0.16370    0.03644    0.01671    0.03130
O6    4    0.659551   -0.221333    0.720467    11.00000    0.17975    0.13387 =
         0.08916    0.02775   -0.00794    0.09146
C14   1    0.664832   -0.189889    0.678775    11.00000    0.08365    0.05671 =
         0.08084    0.00023   -0.02771    0.01567
C15   1    0.855975   -0.239929    0.642724    11.00000    0.08592    0.09828 =
         0.20686    0.03840    0.01649    0.05240
AFIX  23
H15A  2    0.868093   -0.249841    0.683266    11.00000   -1.20000
H15B  2    0.939909   -0.225196    0.627699    11.00000   -1.20000
AFIX   0
C16   1    0.815151   -0.292953    0.610699    11.00000    0.15067    0.11352 =
         0.11768    0.02043    0.00291    0.07217
AFIX  33
H16A  2    0.881451   -0.323553    0.614881    11.00000   -1.50000
H16B  2    0.805256   -0.283070    0.570485    11.00000   -1.50000
H16C  2    0.731835   -0.307188    0.625622    11.00000   -1.50000
AFIX   0
CL2   6    0.328760    0.214232    0.529337    11.00000    0.15920    0.16675 =
         0.10547    0.03999    0.04114    0.03843
CL3   6    0.276318    0.247253    0.647630    11.00000    0.12124    0.17841 =
         0.13552   -0.07167   -0.05616    0.04744
CL4   6    0.065762    0.245778    0.566997    11.00000    0.12115    0.22873 =
         0.18463   -0.08652   -0.07779    0.08401
C17   1    0.216104    0.215562    0.585811    11.00000    0.08077    0.07925 =
         0.07543    0.00127   -0.00850   -0.00701
AFIX  13
H17A  2    0.198290    0.173616    0.595381    11.00000   -1.20000
AFIX   0
H2    2    0.406453    0.064375    0.567906    11.00000    0.10473
H1    2    0.053146   -0.060369    0.683356    11.00000    0.10165
HKLF 4
REM  ok in Pbca
REM R1 =  0.0514 for   3483 Fo > 4sig(Fo)  and  0.0706 for all   4558 data
REM    310 parameters refined using      0 restraints
END
WGHT      0.0892      4.4304
REM Highest difference peak  1.253,  deepest hole -0.779,  1-sigma level  0.076
Q1    1   0.1270  0.2945  0.5596  11.00000  0.05    1.25
Q2    1   0.2853  0.2847  0.6175  11.00000  0.05    0.98
Q3    1   0.3018  0.2568  0.5479  11.00000  0.05    0.63
Q4    1   0.0379  0.2294  0.6042  11.00000  0.05    0.37
Q5    1   0.2951  0.2444  0.6628  11.00000  0.05    0.36
Q6    1   0.1606 -0.0313  0.6271  11.00000  0.05    0.32
Q7    1   0.6971 -0.2159  0.6502  11.00000  0.05    0.32
Q8    1   0.2560  0.1891  0.5317  11.00000  0.05    0.29
Q9    1   0.7070 -0.1928  0.7176  11.00000  0.05    0.28
Q10   1   0.7961 -0.3029  0.6301  11.00000  0.05    0.28
Q11   1   0.3441  0.0411  0.8294  11.00000  0.05    0.26
Q12   1   0.3051  0.0498  0.6471  11.00000  0.05    0.26
Q13   1   0.8186 -0.2616  0.6563  11.00000  0.05    0.26
Q14   1   0.8589 -0.2546  0.6094  11.00000  0.05    0.26
Q15   1   0.6895 -0.2371  0.7176  11.00000  0.05    0.25
Q16   1   0.9065 -0.2374  0.5829  11.00000  0.05    0.25
Q17   1   0.0241 -0.1185  0.4933  11.00000  0.05    0.25
Q18   1   0.2558  0.0929  0.8141  11.00000  0.05    0.25
Q19   1   0.1533  0.2190  0.6646  11.00000  0.05    0.25
Q20   1   0.1535 -0.0072  0.7305  11.00000  0.05    0.24
;
data_global
_journal_date_recd_electronic     2012-01-05
_journal_date_accepted     2012-01-19
_journal_name_full     'Acta Crystallographica, Section E'
_journal_year     2012
_journal_volume     68
_journal_issue      2
_journal_page_first     m204
_journal_page_last     m205
_journal_paper_category     QM
_journal_paper_doi     10.1107/S1600536812002449
_journal_coeditor_code     ZL2444
_publ_contact_author_name     'Ning Wang'
_publ_contact_author_address
;
Henan University of Technology, School of Chemistry and Chemical Engineering,
Zhengzhou 450001, Republic of China
;
_publ_contact_author_email     'ssdyok@yahoo.com.cn'
_publ_contact_author_fax     '+86-0371-67756718'
_publ_contact_author_phone     '+86-0371-67756718'
_publ_section_title
;
Chloridobis(dimethylglyoximato-\k^2^<i>N</i>,<i>N</i>')(ethyl
pyridine-4-carboxylate-\k<i>N</i>)cobalt(III) chloroform monosolvate
;
loop_
    _publ_author_name
    _publ_author_footnote
    _publ_author_address
    'Wang, Ning' .
;
Henan University of Technology, School of Chemistry and Chemical Engineering,
Zhengzhou 450001, People's Republic of China
;
    'Sun, Xuzhuo' .
;
Henan University of Technology, School of Chemistry and Chemical Engineering,
Zhengzhou 450001, People's Republic of China
;
    'Wan, Dongjin' .
;
Henan University of Technology, School of Chemistry and Chemical Engineering,
Zhengzhou 450001, People's Republic of China
;
    'Chen, Jing' .
;
Henan University of Technology, School of Chemistry and Chemical Engineering,
Zhengzhou 450001, People's Republic of China
;
    'Li, Bo' .
;
Henan University of Technology, School of Chemistry and Chemical Engineering,
Zhengzhou 450001, People's Republic of China
;
