# Supplementary material for: Chloridobis(dimethyl­glyoximato-κ2 N,N′)(ethyl pyridine-4-carboxyl­ate-κN)cobalt(III) chloro­form monosolvate
Source: Acta Crystallogr Sect E Struct Rep Online. 2012 Jan 25;68(Pt 2):m204–5. doi: 10.1107/S1600536812002449 (PMC3274923; doi:10.1107/S1600536812002449)
Supplement: Supplementary file 2 [file e-68-0m204-Isup2.hkl]

# 
# h,k,l, Fc-squared, Fo-squared, sigma(Fo-squared) and status flag 
# 
data_I
_shelx_title ' ok in Pbca' 
_shelx_refln_list_code          4 
_shelx_F_calc_maximum      606.43 
_exptl_crystal_F_000      2432.00 
_reflns_d_resolution_high  0.8409 
 
loop_ 
 _symmetry_equiv_pos_as_xyz 
 'x, y, z' 
 '-x+1/2, -y, z+1/2' 
 '-x, y+1/2, -z+1/2' 
 'x+1/2, -y+1/2, -z' 
 '-x, -y, -z' 
 'x-1/2, y, -z-1/2' 
 'x, -y-1/2, z-1/2' 
 '-x-1/2, y-1/2, z' 
 
_cell_length_a    10.0528 
_cell_length_b    22.3573 
_cell_length_c    23.0989 
_cell_angle_alpha  90.000 
_cell_angle_beta   90.000 
_cell_angle_gamma  90.000 
 
_shelx_F_squared_multiplier     1.000 
 
loop_ 
 _refln_index_h 
 _refln_index_k 
 _refln_index_l 
 _refln_F_squared_calc 
 _refln_F_squared_meas 
 _refln_F_squared_sigma 
 _refln_observed_status 
   2   0   0   112404.45   123794.44   3042.69 o 
   4   0   0     8182.71     8146.36    386.10 o 
   6   0   0    42077.23    39884.50   1035.33 o 
   8   0   0     4499.24     4150.48    179.99 o 
  10   0   0     1303.74     1290.83    109.44 o 
   2   1   0    11990.39    11301.60    361.21 o 
   4   1   0    14713.08    15245.79    368.28 o 
   6   1   0       85.47      225.72     34.59 o 
   8   1   0      250.14      195.67     43.14 o 
  10   1   0      122.06      145.98     75.50 o 
   2   2   0     6509.16     4996.89    150.25 o 
   4   2   0     5472.87     5091.12    197.53 o 
   6   2   0    18453.88    18992.60    372.11 o 
   8   2   0    10809.21    11070.54    250.35 o 
  10   2   0       60.02       47.64     29.55 o 
   2   3   0    25958.87    30908.53    443.81 o 
   4   3   0    16912.66    17349.79    311.37 o 
   6   3   0        2.31        0.00     18.32 o 
   8   3   0      627.72      665.17     58.92 o 
  10   3   0      449.64      471.01     42.14 o 
   0   4   0   276872.81   263980.28   5919.50 o 
   2   4   0   367754.66   373497.03   4523.16 o 
   4   4   0    26527.46    26083.67    381.78 o 
   6   4   0     8521.09     7286.50    142.71 o 
   8   4   0     6334.73     5594.26    154.90 o 
  10   4   0      335.17      368.73     41.40 o 
   2   5   0     6931.38     7072.06     98.62 o 
   4   5   0    24993.16    28907.70    466.75 o 
   6   5   0     1055.99     1068.06     45.95 o 
   8   5   0        7.29        0.00     21.97 o 
  10   5   0     1471.19     1444.10     65.72 o 
   0   6   0    91896.93    90513.30   1576.21 o 
   2   6   0   104660.56   104080.57   1267.26 o 
   4   6   0    62782.32    63867.12    786.71 o 
   6   6   0     2287.55     2441.14     58.18 o 
   8   6   0     1989.69     2178.63     70.09 o 
  10   6   0      570.28      571.49     47.66 o 
   2   7   0    13830.70    14387.48    217.81 o 
   4   7   0       19.81       42.62     13.74 o 
   6   7   0     4235.21     4380.59     94.67 o 
   8   7   0       63.09       29.29     24.84 o 
  10   7   0      116.67      109.76     58.08 o 
   0   8   0     1771.03     1753.01     82.75 o 
   2   8   0     9321.55     8242.79    118.14 o 
   4   8   0    38104.85    40437.45    509.68 o 
   6   8   0     9048.85     7796.62    144.62 o 
   8   8   0       37.62       81.20     27.07 o 
  10   8   0     1084.03     1140.68     62.20 o 
   2   9   0      247.21      399.53     21.36 o 
   4   9   0       11.26        5.53     14.68 o 
   6   9   0      185.29      248.99     47.45 o 
   8   9   0     2746.24     2908.60     95.58 o 
  10   9   0      173.48      197.98     39.49 o 
   2  10   0    24851.83    26361.66    340.67 o 
   4  10   0    18133.93    17726.07    240.12 o 
   6  10   0     3234.65     3615.29    137.29 o 
   8  10   0      170.46      308.58     37.17 o 
  10  10   0      334.80      283.88     50.85 o 
   2  11   0     4175.62     4181.40     73.20 o 
   4  11   0     6986.58     7908.48    122.83 o 
   6  11   0       27.86       20.54     24.08 o 
   8  11   0        1.21        9.00     31.79 o 
  10  11   0     1780.48     2033.64    102.48 o 
   0  12   0    13308.42    11411.53    365.70 o 
   2  12   0      867.56      827.77     28.91 o 
   4  12   0     3087.85     3359.32     88.07 o 
   6  12   0    10918.72    11038.44    199.44 o 
   8  12   0      204.08      130.32     70.17 o 
  10  12   0      230.45      276.85     67.12 o 
   2  13   0     2073.76     2291.90     57.53 o 
   4  13   0     2136.69     2250.11     54.38 o 
   6  13   0        8.18        8.04     22.00 o 
   8  13   0      177.53      142.10     46.23 o 
  10  13   0      120.24      107.16     59.11 o 
   0  14   0    19553.50    19020.88    385.21 o 
   2  14   0     2134.40     1886.56     68.06 o 
   4  14   0     2075.14     1654.87     72.27 o 
   6  14   0     2084.57     2217.74     63.73 o 
   8  14   0      701.16      807.74     62.30 o 
   2  15   0      486.44      446.38     36.59 o 
   4  15   0      699.04      646.09     44.66 o 
   6  15   0      825.94      869.39     73.79 o 
   8  15   0     2536.82     2971.83    124.27 o 
   0  16   0     7910.06     7368.49    219.08 o 
   2  16   0     4927.70     4418.11    106.31 o 
   4  16   0     5287.20     5530.19    124.58 o 
   6  16   0     1625.21     1782.09     98.96 o 
   8  16   0     1772.40     1748.09    174.27 o 
   2  17   0     1407.90     1455.86    124.65 o 
   4  17   0        0.71        0.00     27.20 o 
   6  17   0     1156.61      956.57    132.90 o 
   8  17   0     2046.93     1886.64    103.58 o 
   0  18   0      515.86      479.90     67.69 o 
   2  18   0     4485.32     3931.06    104.97 o 
   4  18   0     2002.26     1847.95     72.67 o 
   6  18   0        9.10       10.55     45.33 o 
   8  18   0     1973.64     2277.16    210.50 o 
   2  19   0      386.76      294.48     41.19 o 
   4  19   0      321.01      370.84     67.90 o 
   6  19   0     1646.08     1889.91    137.28 o 
   8  19   0      779.80      854.85     82.23 o 
   0  20   0     3093.51     3154.64    236.81 o 
   2  20   0     4356.41     4495.52    118.29 o 
   4  20   0     2554.70     2644.85    373.52 o 
   6  20   0      777.94      690.21     72.55 o 
   2  21   0      141.75      129.67     40.35 o 
   4  21   0     1051.88     1044.48    109.83 o 
   6  21   0      538.09      477.56     69.91 o 
   0  22   0     1979.97     1872.43    102.85 o 
   2  22   0     1141.55     1079.84     92.46 o 
   4  22   0      755.44      718.22     77.00 o 
   6  22   0      739.58      667.63     79.21 o 
   2  23   0       26.96       75.32     40.38 o 
   4  23   0     1204.78     1151.00     92.18 o 
   0  24   0      554.97      525.03     71.22 o 
   2  24   0     1055.10      985.34     67.73 o 
   4  24   0      654.30      533.04     75.52 o 
   2  25   0      221.33      184.13     49.23 o 
   4  25   0      487.76      479.42     76.08 o 
   0  26   0      286.44      303.23     66.67 o 
   2  26   0      474.96      463.78     58.25 o 
   1   1   1      478.13      473.38     20.19 o 
   2   1   1     2744.23     3414.98     37.70 o 
   3   1   1      690.21      690.66     14.56 o 
   4   1   1      902.79      782.81     21.46 o 
   5   1   1     1180.24     1258.99     24.68 o 
   6   1   1     2590.00     2951.87     73.54 o 
   7   1   1     8102.66     8208.28    135.54 o 
   8   1   1     7812.30     7524.09    132.23 o 
   9   1   1     2942.63     2855.25     75.12 o 
  10   1   1      119.94      128.43     32.41 o 
  11   1   1       88.36       26.80     34.10 o 
   0   2   1      336.42      557.03     22.12 o 
   1   2   1     9743.66     8256.21     95.24 o 
   2   2   1     6771.40     6721.56     73.62 o 
   3   2   1     3648.31     4419.62     50.34 o 
   4   2   1       49.14       42.61     10.34 o 
   5   2   1      794.59      693.61     18.87 o 
   6   2   1     1659.70     1696.02     41.55 o 
   7   2   1      136.36      153.36     24.25 o 
   8   2   1      156.17      125.22     26.28 o 
   9   2   1      543.77      582.96     33.17 o 
  10   2   1       20.10       10.07     27.18 o 
  11   2   1      821.05      865.72     51.47 o 
   1   3   1     3510.08     3813.23     48.25 o 
   2   3   1     1791.20     1952.86     27.93 o 
   3   3   1    11834.42    11457.21    123.73 o 
   4   3   1      971.31     1163.84     23.24 o 
   5   3   1     1280.90      909.65     21.86 o 
   6   3   1     1396.47     1407.34     33.93 o 
   7   3   1     4718.77     4317.85     87.93 o 
   8   3   1     2580.43     2431.41     57.62 o 
   9   3   1      422.99      379.36     30.15 o 
  10   3   1      394.09      385.20     41.84 o 
  11   3   1       33.04       71.45     39.34 o 
   0   4   1    20619.14    24802.69    442.92 o 
   1   4   1    19724.45    16024.02    153.14 o 
   2   4   1    21482.79    23801.76    225.89 o 
   3   4   1    10362.05    10682.83    107.65 o 
   4   4   1      266.01      472.38     16.26 o 
   5   4   1        3.75        5.16     12.09 o 
   6   4   1     3305.47     3471.66     52.03 o 
   7   4   1      393.58      426.96     26.56 o 
   8   4   1      166.34      142.83     31.86 o 
   9   4   1      512.70      487.21     32.01 o 
  10   4   1      417.65      385.12     46.29 o 
  11   4   1      682.79      483.74     54.53 o 
   1   5   1     3384.36     3680.36     41.98 o 
   2   5   1    20849.97    22515.39    232.12 o 
   3   5   1      116.16       81.12      8.25 o 
   4   5   1    14282.36    16452.19    163.10 o 
   5   5   1      958.67      905.27     29.10 o 
   6   5   1     1421.24     1812.24     36.83 o 
   7   5   1     1773.11     2138.46     51.59 o 
   8   5   1       17.56       58.74     20.61 o 
   9   5   1      197.68      203.42     23.59 o 
  10   5   1     1395.88     1477.01     63.74 o 
  11   5   1     1206.59     1161.93     69.56 o 
   0   6   1     2432.83     1554.61     40.59 o 
   1   6   1     5971.23     4238.11     45.72 o 
   2   6   1    14020.50    13334.72    124.32 o 
   3   6   1     3453.18     3273.63     39.33 o 
   4   6   1     7261.85     6932.37     77.80 o 
   5   6   1      208.85      228.98     18.82 o 
   6   6   1      825.20      856.02     26.91 o 
   7   6   1       80.18       78.15     16.36 o 
   8   6   1       49.88       56.59     17.53 o 
   9   6   1      785.13      830.68     34.49 o 
  10   6   1      309.68      331.39     34.63 o 
  11   6   1      248.33      345.66     50.68 o 
   1   7   1      273.94      313.21      9.62 o 
   2   7   1      298.65      294.96     16.43 o 
   3   7   1    14852.15    13514.83    128.48 o 
   4   7   1     8493.07     8220.91     84.45 o 
   5   7   1     5767.55     5363.40     73.93 o 
   6   7   1       47.34       79.14     15.68 o 
   7   7   1      659.16     1108.96     29.85 o 
   8   7   1      229.51      133.05     21.88 o 
   9   7   1       38.25       25.34     19.42 o 
  10   7   1     1954.37     2069.47     65.87 o 
  11   7   1      828.47      903.67     76.84 o 
   0   8   1       68.24       43.41     15.52 o 
   1   8   1    11944.21    11529.88    111.48 o 
   2   8   1    16101.00    17909.43    166.15 o 
   3   8   1     3264.03     4066.34     49.22 o 
   4   8   1     5665.78     5795.14     64.94 o 
   5   8   1      924.17      671.93     24.65 o 
   6   8   1      488.78      472.28     27.06 o 
   7   8   1       55.84       59.51     15.60 o 
   8   8   1      553.97      510.30     28.19 o 
   9   8   1      933.47     1003.77     37.94 o 
  10   8   1      187.11      158.03     31.61 o 
  11   8   1        2.35        0.00     56.06 o 
   1   9   1       44.23       18.15      6.51 o 
   2   9   1     3145.03     4045.25     48.20 o 
   3   9   1     1327.29     1318.42     25.60 o 
   4   9   1     7472.69     8584.54     90.25 o 
   5   9   1     3141.35     3173.78     48.51 o 
   6   9   1     2071.24     2428.23     53.75 o 
   7   9   1      363.11      195.61     23.31 o 
   8   9   1      531.60      707.79     41.64 o 
   9   9   1      172.54      270.92     26.06 o 
  10   9   1     1255.49     1290.19     65.55 o 
  11   9   1      705.44      799.72     69.98 o 
   0  10   1      120.87      183.72     20.79 o 
   1  10   1     2364.44     2239.01     36.17 o 
   2  10   1     6214.14     6186.98     72.06 o 
   3  10   1     2068.35     1727.63     31.02 o 
   4  10   1    18135.44    17597.81    168.73 o 
   5  10   1       21.28        1.11     13.18 o 
   6  10   1      102.36      189.43     18.35 o 
   7  10   1        6.25        0.00     16.59 o 
   8  10   1      241.60      248.85     25.07 o 
   9  10   1     1467.28     1562.16     66.14 o 
  10  10   1      154.27      223.51     34.92 o 
  11  10   1       18.03        0.00     53.01 o 
   1  11   1     1287.90      811.30     21.19 o 
   2  11   1     1067.73      867.16     29.73 o 
   3  11   1      599.96      482.00     16.06 o 
   4  11   1       61.84       55.98     11.64 o 
   5  11   1        2.69        2.82     13.48 o 
   6  11   1     2388.76     2224.07     52.64 o 
   7  11   1       51.13      123.71     20.94 o 
   8  11   1     1089.28     1116.66     46.67 o 
   9  11   1      186.75      151.08     30.81 o 
  10  11   1      316.94      324.62     52.07 o 
   0  12   1      349.90      370.03     28.84 o 
   1  12   1     2202.05     1658.89     36.12 o 
   2  12   1       81.75       86.65     10.17 o 
   3  12   1      405.26      546.30     19.48 o 
   4  12   1     1436.41     1574.14     31.16 o 
   5  12   1     1183.46     1305.70     39.63 o 
   6  12   1        5.52        0.00     17.25 o 
   7  12   1     1039.34     1066.58     43.97 o 
   8  12   1       33.28       27.46     23.88 o 
   9  12   1       97.71       52.70     24.47 o 
  10  12   1        9.51        0.00     32.70 o 
   1  13   1     1874.83     2337.99     43.74 o 
   2  13   1      472.29      623.61     21.72 o 
   3  13   1      134.51      144.03     15.32 o 
   4  13   1       76.08       74.49     13.07 o 
   5  13   1      288.96      314.83     28.31 o 
   6  13   1     3432.44     3646.76     65.71 o 
   7  13   1      464.11      669.63     37.35 o 
   8  13   1     1487.02     1504.09     59.59 o 
   9  13   1       28.43       44.33     24.48 o 
  10  13   1       45.49        8.34     33.95 o 
   0  14   1     5442.55     6081.94    158.48 o 
   1  14   1     4266.68     4758.31     68.29 o 
   2  14   1     1404.21     1256.68     35.65 o 
   3  14   1      264.78      464.19     22.26 o 
   4  14   1      908.82      951.30     33.52 o 
   5  14   1     2286.95     2565.96     59.84 o 
   6  14   1      812.61      883.85     41.61 o 
   7  14   1      723.48      823.91     40.44 o 
   8  14   1      156.48      134.51     26.07 o 
   9  14   1       13.52       23.84     31.51 o 
  10  14   1        0.98       32.00     48.43 o 
   1  15   1      218.56       66.07     15.70 o 
   2  15   1       91.07       24.75     16.82 o 
   3  15   1        1.21        0.00     17.16 o 
   4  15   1      572.26      531.40     29.23 o 
   5  15   1     1322.28     1149.84     68.64 o 
   6  15   1      628.86      684.23     46.37 o 
   7  15   1      254.69      207.48     32.99 o 
   8  15   1      866.32      749.27     50.05 o 
   9  15   1       76.29       57.76     57.70 o 
   0  16   1     3784.63     2945.01     76.23 o 
   1  16   1     4503.61     3938.16     63.22 o 
   2  16   1      897.10      922.13     31.59 o 
   3  16   1      596.15      686.75     32.19 o 
   4  16   1      699.38      743.62     34.42 o 
   5  16   1     1375.47     1167.45     69.30 o 
   6  16   1      161.30      128.27     30.72 o 
   7  16   1     1075.75      987.49     58.07 o 
   8  16   1       89.30       63.69     35.54 o 
   9  16   1       18.96        0.00     54.32 o 
   1  17   1      128.83      360.07     24.85 o 
   2  17   1      216.99      123.64     22.69 o 
   3  17   1        3.99        0.00     20.73 o 
   4  17   1      405.06      359.72     26.39 o 
   5  17   1       40.47       12.95     26.37 o 
   6  17   1      185.08      192.95     44.47 o 
   7  17   1       44.09       48.45     34.63 o 
   8  17   1       34.44       42.66     37.26 o 
   9  17   1        4.06        0.00     78.17 o 
   0  18   1     2750.43     3236.99     84.66 o 
   1  18   1     1477.95     1702.77     44.92 o 
   2  18   1      724.26      792.03     36.22 o 
   3  18   1     1606.89     1456.18     87.32 o 
   4  18   1       86.89      159.32     29.61 o 
   5  18   1      519.59      713.95     56.50 o 
   6  18   1      432.37      485.91     44.84 o 
   7  18   1      287.62      301.00     41.92 o 
   8  18   1        7.73        0.00     35.25 o 
   1  19   1      818.07     1169.90     38.92 o 
   2  19   1      124.05      160.31     26.57 o 
   3  19   1       58.85       58.60     24.17 o 
   4  19   1      429.87      548.42     38.30 o 
   5  19   1      109.54      236.27     38.07 o 
   6  19   1      134.61       97.94     36.33 o 
   7  19   1       28.16        8.91     32.75 o 
   8  19   1        1.07        0.00     37.03 o 
   0  20   1     1353.38     1105.32     82.29 o 
   1  20   1      671.13      599.08     31.97 o 
   2  20   1     1686.44     1638.58     79.19 o 
   3  20   1     2910.47     3135.74     77.82 o 
   4  20   1      457.42      374.00     36.74 o 
   5  20   1      386.95      182.93     38.86 o 
   6  20   1       24.15        0.00     32.80 o 
   7  20   1       40.73        0.00     31.32 o 
   1  21   1      573.53      408.43     30.20 o 
   2  21   1       66.46       38.41     24.84 o 
   3  21   1       35.65       80.69     27.47 o 
   4  21   1       83.01       69.39     48.99 o 
   5  21   1      116.54        0.00     31.96 o 
   6  21   1        1.41        0.00     31.50 o 
   7  21   1       23.52       15.28     36.56 o 
   0  22   1      212.01      117.87     39.08 o 
   1  22   1      495.76      608.80     35.56 o 
   2  22   1     1408.58     1636.76     54.33 o 
   3  22   1     1591.42     1519.45     59.75 o 
   4  22   1     1572.05     1584.26     70.67 o 
   5  22   1      578.64      760.12     55.33 o 
   6  22   1       25.85       41.98     38.18 o 
   1  23   1        2.15       38.65     25.28 o 
   2  23   1        2.82       34.43     27.67 o 
   3  23   1        1.77        0.43     27.45 o 
   4  23   1       52.47      105.87     40.48 o 
   5  23   1        0.47       10.03     36.36 o 
   0  24   1      204.46      149.52     40.23 o 
   1  24   1      411.51      337.64     34.23 o 
   2  24   1      980.84      959.62     47.58 o 
   3  24   1      808.77      825.90     48.02 o 
   4  24   1     1063.54      969.91     72.10 o 
   5  24   1      362.79      253.43     46.06 o 
   1  25   1      308.59      315.14     34.66 o 
   2  25   1       36.67       69.60     31.39 o 
   3  25   1       10.36       27.89     31.41 o 
   4  25   1       27.53        0.00     38.21 o 
   0  26   1     1273.98     1368.97     73.26 o 
   1  26   1      383.19      379.41     39.82 o 
   2  26   1      249.12      343.58     39.12 o 
   1   0   2   244929.13   240200.17   9121.49 o 
   2   0   2      303.24      123.37      9.70 o 
   3   0   2    10689.65    11373.76    174.62 o 
   4   0   2       32.13       21.05      8.79 o 
   5   0   2    35077.78    32985.72    720.05 o 
   6   0   2      713.98      776.98     45.66 o 
   7   0   2     8628.27     8081.54    189.68 o 
   8   0   2      647.15      481.06     47.59 o 
   9   0   2     1264.74     1257.51     62.26 o 
  10   0   2      367.02      373.67     64.26 o 
  11   0   2       83.97      201.45     46.91 o 
   1   1   2     3163.99     3553.99     49.53 o 
   2   1   2     1316.57     1903.31     22.36 o 
   3   1   2     7372.07     6834.07     67.10 o 
   4   1   2     4323.52     4253.53     50.36 o 
   5   1   2     4166.66     4732.40     57.19 o 
   6   1   2      413.62      318.72     20.21 o 
   7   1   2     1318.56     1076.98     42.44 o 
   8   1   2      135.90      168.90     23.10 o 
   9   1   2      153.00      221.30     33.45 o 
  10   1   2        0.41        1.81     23.30 o 
  11   1   2      160.40      128.56     31.54 o 
   0   2   2    14191.54    15958.55    265.61 o 
   1   2   2   100756.88   105937.78   1040.20 o 
   2   2   2       62.75        0.00      5.28 o 
   3   2   2      248.76      253.60      9.26 o 
   4   2   2      330.88      278.13     11.26 o 
   5   2   2     2126.91     2423.30     33.88 o 
   6   2   2      465.17      527.26     19.12 o 
   7   2   2     9943.00    10040.07    139.71 o 
   8   2   2       26.96       14.45     18.83 o 
   9   2   2     2920.73     3078.23     68.72 o 
  10   2   2        1.28       13.51     23.26 o 
  11   2   2      362.38      408.60     38.29 o 
   1   3   2        0.74        0.00      9.37 o 
   2   3   2     4373.58     4987.44     53.55 o 
   3   3   2    11278.90    10913.64    118.48 o 
   4   3   2        2.42        0.00      7.74 o 
   5   3   2      108.76      136.74     11.19 o 
   6   3   2       50.65       43.21     12.16 o 
   7   3   2     2177.72     2379.25     53.98 o 
   8   3   2      126.70      191.88     24.05 o 
   9   3   2      340.85      361.90     29.71 o 
  10   3   2       20.48        1.63     23.92 o 
  11   3   2      295.44      371.84     38.13 o 
   0   4   2    18625.37    18327.98    234.81 o 
   1   4   2    81325.73    86038.54    743.07 o 
   2   4   2     3308.83     2961.05     36.58 o 
   3   4   2    53599.38    58755.59    590.74 o 
   4   4   2      631.80      528.40     22.94 o 
   5   4   2    24461.91    26080.25    239.45 o 
   6   4   2       96.60       55.33     12.95 o 
   7   4   2     6207.03     5856.56    135.30 o 
   8   4   2      616.34      686.00     37.11 o 
   9   4   2     1032.85      985.22     41.07 o 
  10   4   2      329.50      424.91     44.38 o 
  11   4   2      275.98      183.27     29.65 o 
   1   5   2      479.73      429.87     14.65 o 
   2   5   2      184.53      162.79      9.76 o 
   3   5   2     8194.07     8874.90     92.80 o 
   4   5   2     4955.78     5732.50     70.15 o 
   5   5   2      125.42       72.29     11.49 o 
   6   5   2      193.11      155.52     15.70 o 
   7   5   2     2025.69     1957.22     56.56 o 
   8   5   2      134.16      145.22     31.53 o 
   9   5   2       45.31        0.00     20.84 o 
  10   5   2       44.55       87.47     33.71 o 
  11   5   2       50.93       15.66     28.73 o 
   0   6   2     4901.87     5185.46    151.26 o 
   1   6   2     3387.26     3574.24     40.25 o 
   2   6   2     7885.30     7350.65     79.71 o 
   3   6   2    86519.79    90339.95    902.95 o 
   4   6   2       16.57        0.00      8.97 o 
   5   6   2      596.70      786.91     25.30 o 
   6   6   2     1114.54     1066.26     29.53 o 
   7   6   2     2144.48     2377.21     50.28 o 
   8   6   2      878.85      920.24     37.90 o 
   9   6   2     2296.62     2387.75     61.91 o 
  10   6   2      204.64      134.88     37.52 o 
  11   6   2      228.45      307.05     40.90 o 
   1   7   2      152.41      104.36      8.08 o 
   2   7   2     3286.20     2744.27     35.05 o 
   3   7   2      161.96      283.37     14.28 o 
   4   7   2       28.06       20.35     10.21 o 
   5   7   2     9674.19     9230.73    122.67 o 
   6   7   2      814.66      854.45     52.97 o 
   7   7   2        4.85        0.00     15.10 o 
   8   7   2        9.37       33.86     21.27 o 
   9   7   2      136.87      115.32     22.26 o 
  10   7   2        4.35        0.00     24.49 o 
  11   7   2      518.42      517.28     50.74 o 
   0   8   2     1465.10     1376.14     38.63 o 
   1   8   2    32642.09    31014.10    277.50 o 
   2   8   2       56.71       29.82      8.11 o 
   3   8   2   110977.35   121205.08   1044.56 o 
   4   8   2       67.09      142.18     12.09 o 
   5   8   2    26887.04    29260.70    300.72 o 
   6   8   2       27.13       49.63     15.76 o 
   7   8   2     2090.52     1875.62     39.08 o 
   8   8   2      277.34      197.95     22.98 o 
   9   8   2     1203.03     1148.44     54.89 o 
  10   8   2       64.37       79.91     30.08 o 
  11   8   2      675.82      613.59     55.91 o 
   1   9   2      573.70      652.75     18.22 o 
   2   9   2       19.60        0.00      7.79 o 
   3   9   2     3341.52     4293.75     51.58 o 
   4   9   2     4004.54     4516.86     54.66 o 
   5   9   2     1757.68     1899.72     40.85 o 
   6   9   2       50.29       14.71     15.40 o 
   7   9   2        5.02       35.73     17.21 o 
   8   9   2      381.84      366.08     32.80 o 
   9   9   2        2.82        0.00     21.40 o 
  10   9   2       78.55       88.74     30.37 o 
  11   9   2     1103.14     1146.66     72.52 o 
   0  10   2        2.37       11.24     16.40 o 
   1  10   2     2792.41     3168.47     44.76 o 
   2  10   2       12.48       10.66      8.18 o 
   3  10   2    13444.60    13282.98    130.19 o 
   4  10   2     2370.20     1948.78     33.15 o 
   5  10   2     7797.24     6990.56    103.28 o 
   6  10   2       69.87       86.88     19.32 o 
   7  10   2     1371.71     1605.22     43.89 o 
   8  10   2       82.04      128.32     24.25 o 
   9  10   2      495.90      576.00     36.13 o 
  10  10   2       14.98        0.00     28.29 o 
  11  10   2      688.57      834.84     66.16 o 
   1  11   2      435.10      412.80     16.41 o 
   2  11   2     1004.45      890.02     20.01 o 
   3  11   2     4309.61     5290.23     62.40 o 
   4  11   2     1246.65     1082.36     25.76 o 
   5  11   2     3972.85     3540.50     65.15 o 
   6  11   2      682.50      726.02     29.20 o 
   7  11   2      171.58      240.86     26.16 o 
   8  11   2        3.52       29.54     22.06 o 
   9  11   2      783.31      937.17     43.36 o 
  10  11   2       14.54        0.00     28.20 o 
   0  12   2     2923.28     3078.77     71.12 o 
   1  12   2    35210.27    33404.80    313.37 o 
   2  12   2     2427.73     2667.24     42.31 o 
   3  12   2     4754.82     4988.13     69.04 o 
   4  12   2      334.09      480.87     18.71 o 
   5  12   2    18227.07    19374.76    233.69 o 
   6  12   2     1715.58     1635.67     42.40 o 
   7  12   2     3526.14     3332.45     63.93 o 
   8  12   2       31.96       59.42     27.11 o 
   9  12   2      129.28      128.57     28.29 o 
  10  12   2       13.75        0.18     29.46 o 
   1  13   2        0.48        0.00     12.86 o 
   2  13   2      416.48      352.64     17.77 o 
   3  13   2     2009.67     1885.92     38.41 o 
   4  13   2      958.60      942.95     25.18 o 
   5  13   2      222.80      182.18     19.88 o 
   6  13   2      617.03      600.88     29.19 o 
   7  13   2       42.01       78.74     21.57 o 
   8  13   2        0.13        0.00     22.75 o 
   9  13   2      304.89      273.51     32.44 o 
  10  13   2       34.49       69.98     37.86 o 
   0  14   2     1170.60     1093.35     46.58 o 
   1  14   2    15690.78    17462.95    181.20 o 
   2  14   2      826.37      910.97     26.34 o 
   3  14   2     1631.50     1414.89     33.93 o 
   4  14   2       13.39       40.91     14.96 o 
   5  14   2     3743.95     3161.85     68.13 o 
   6  14   2      174.69      205.26     27.40 o 
   7  14   2     2328.42     2788.45     68.63 o 
   8  14   2       86.54      111.46     31.43 o 
   9  14   2      629.70      615.11     47.16 o 
  10  14   2       11.88        0.00     60.09 o 
   1  15   2      400.56      393.29     22.94 o 
   2  15   2       87.04       79.83     18.92 o 
   3  15   2     1154.56     1100.30     37.15 o 
   4  15   2      241.87      244.48     24.01 o 
   5  15   2        6.16        5.38     27.48 o 
   6  15   2      803.52      720.45     37.63 o 
   7  15   2     2440.12     2641.93     81.83 o 
   8  15   2      105.04        0.00     34.74 o 
   9  15   2      757.65      966.31    125.08 o 
   0  16   2      713.77      736.45     46.61 o 
   1  16   2     5512.31     5109.84     75.12 o 
   2  16   2      530.51      484.46     27.56 o 
   3  16   2     1595.88     1582.11     48.39 o 
   4  16   2      246.70      153.74     23.71 o 
   5  16   2     1722.24     1595.46     62.92 o 
   6  16   2      208.53      226.55     38.18 o 
   7  16   2     1708.60     1549.07     67.67 o 
   8  16   2       57.31        8.04     30.33 o 
   9  16   2      567.22      803.10    123.93 o 
   1  17   2      533.55      508.28     25.45 o 
   2  17   2     1033.51     1062.22     37.70 o 
   3  17   2       12.12        8.91     22.65 o 
   4  17   2      109.23       78.85     28.57 o 
   5  17   2      212.07      242.01     38.12 o 
   6  17   2      313.72      405.81     83.52 o 
   7  17   2     1573.54     1543.19     58.96 o 
   8  17   2      196.35      185.12     39.86 o 
   9  17   2       40.70        0.00     80.08 o 
   0  18   2      578.85      532.78     63.41 o 
   1  18   2     4007.91     4433.88     71.88 o 
   2  18   2      485.67      529.75     28.78 o 
   3  18   2     4946.17     4664.11     83.84 o 
   4  18   2       56.20       75.27     38.42 o 
   5  18   2      223.28      255.13     39.21 o 
   6  18   2        8.64       10.40     28.90 o 
   7  18   2      754.83      659.79     50.85 o 
   8  18   2       29.35        8.51     35.87 o 
   1  19   2        3.35        0.00     18.49 o 
   2  19   2       12.05        0.00     19.32 o 
   3  19   2       52.37       31.09     22.17 o 
   4  19   2        0.06       14.17     37.22 o 
   5  19   2      832.97      915.17     47.43 o 
   6  19   2       69.12       64.33     34.75 o 
   7  19   2      718.14      824.97     55.07 o 
   8  19   2      156.77       64.97     46.07 o 
   0  20   2        5.38       30.56     29.52 o 
   1  20   2      733.85      631.64     36.13 o 
   2  20   2      256.19      205.33     28.75 o 
   3  20   2     2114.00     2079.04     63.11 o 
   4  20   2      104.28       98.76     29.42 o 
   5  20   2      163.33      145.07     37.20 o 
   6  20   2       18.09        0.00     36.38 o 
   7  20   2      339.39      254.37     66.76 o 
   1  21   2        8.27       13.24     22.52 o 
   2  21   2       95.14      148.60     27.49 o 
   3  21   2        4.84       44.63     26.32 o 
   4  21   2        0.12        3.08     28.85 o 
   5  21   2      572.10      507.56     48.35 o 
   6  21   2        0.36        0.00     30.74 o 
   7  21   2       26.71        5.86     35.39 o 
   0  22   2      236.17      295.63     41.14 o 
   1  22   2      658.44      650.21     36.88 o 
   2  22   2        0.29       18.30     26.51 o 
   3  22   2      698.44      591.41     42.00 o 
   4  22   2       90.84       17.46     37.06 o 
   5  22   2      529.94      554.09     51.32 o 
   6  22   2       18.57        0.00     44.58 o 
   1  23   2       91.06      158.51     28.14 o 
   2  23   2      102.67       42.76     28.77 o 
   3  23   2      172.20      123.14     30.90 o 
   4  23   2        0.11       26.51     36.83 o 
   5  23   2      808.75      910.03     61.53 o 
   0  24   2       19.49       52.65     39.90 o 
   1  24   2      743.79      725.32     43.04 o 
   2  24   2        5.26       52.07     30.15 o 
   3  24   2      107.00       62.71     31.52 o 
   4  24   2       68.58      106.68     48.16 o 
   5  24   2      759.71      686.49     98.85 o 
   1  25   2        0.03        5.16     27.15 o 
   2  25   2       35.01       56.63     31.43 o 
   3  25   2      140.95      199.20     55.17 o 
   0  26   2       30.78        0.00     43.27 o 
   1  26   2       91.02       19.32     29.08 o 
   2  26   2       10.66       13.34     31.57 o 
   1   1   3     5914.54     6177.37     58.14 o 
   2   1   3     5402.98     5307.96     49.07 o 
   3   1   3      428.94      373.79      9.72 o 
   4   1   3     2529.23     2568.89     34.93 o 
   5   1   3     1774.31     1745.97     27.23 o 
   6   1   3      567.95      568.86     32.73 o 
   7   1   3     6088.12     5636.05     81.43 o 
   8   1   3     2811.77     2950.62     92.58 o 
   9   1   3     2324.58     2224.53     63.64 o 
  10   1   3       74.84       69.04     26.15 o 
  11   1   3       46.99       37.63     28.57 o 
   0   2   3      982.13      657.15     32.42 o 
   1   2   3     4543.38     5323.13     54.77 o 
   2   2   3     3017.42     2887.32     36.86 o 
   3   2   3     2223.11     2766.14     33.04 o 
   4   2   3     2470.95     2447.23     32.41 o 
   5   2   3     3164.51     3073.76     39.79 o 
   6   2   3      717.51      746.81     24.77 o 
   7   2   3      979.91      821.06     32.52 o 
   8   2   3     1176.18     1155.36     36.39 o 
   9   2   3     1008.34     1008.27     44.40 o 
  10   2   3        0.05        0.00     23.07 o 
  11   2   3      277.30      205.38     34.79 o 
   1   3   3    16899.05    18243.58    153.21 o 
   2   3   3     4120.80     4102.55     42.62 o 
   3   3   3        6.77        0.00      7.13 o 
   4   3   3     1720.35     1940.00     29.02 o 
   5   3   3      966.51      986.61     21.84 o 
   6   3   3       23.83       53.86     12.07 o 
   7   3   3     3482.25     3543.90     68.00 o 
   8   3   3      728.13      676.99     32.42 o 
   9   3   3      658.87      633.31     42.93 o 
  10   3   3      129.40      125.22     28.25 o 
  11   3   3      683.66      581.44     43.77 o 
   0   4   3    20663.40    16569.08    251.66 o 
   1   4   3       36.58       11.09      4.53 o 
   2   4   3     1560.71     1550.24     21.87 o 
   3   4   3      503.20      420.63     13.03 o 
   4   4   3     1051.74     1049.71     27.39 o 
   5   4   3       69.26      106.10     13.02 o 
   6   4   3     5500.23     5110.74     67.33 o 
   7   4   3        2.80        0.00     17.05 o 
   8   4   3      283.12      283.63     26.35 o 
   9   4   3     2125.34     2141.09     63.91 o 
  10   4   3        5.49       15.66     28.84 o 
  11   4   3       56.43       48.92     30.36 o 
   1   5   3    14352.19    15357.00    140.54 o 
   2   5   3    27993.14    30133.55    286.09 o 
   3   5   3    10321.94     9973.81    103.44 o 
   4   5   3      963.16     1100.02     26.70 o 
   5   5   3     2313.64     2216.66     37.16 o 
   6   5   3     3192.28     3836.69     56.38 o 
   7   5   3      495.29      439.27     24.80 o 
   8   5   3       22.78        0.00     23.37 o 
   9   5   3     1386.28     1428.41     62.62 o 
  10   5   3      623.85      658.48     41.77 o 
  11   5   3     1864.39     1817.58     58.70 o 
   0   6   3    21000.15    18092.84    290.51 o 
   1   6   3      488.75      607.34     19.68 o 
   2   6   3      309.42      210.54     11.20 o 
   3   6   3    11001.47    11293.96    117.20 o 
   4   6   3      249.87      298.94     13.46 o 
   5   6   3     1169.81     1107.66     28.50 o 
   6   6   3      269.74      220.99     20.83 o 
   7   6   3      455.53      309.05     26.72 o 
   8   6   3      213.33      283.61     32.52 o 
   9   6   3        0.26       18.39     27.73 o 
  10   6   3       84.18       76.51     28.53 o 
  11   6   3        5.33       34.43     25.77 o 
   1   7   3     4463.77     4434.37     49.17 o 
   2   7   3     2965.27     3225.24     41.68 o 
   3   7   3    11565.18    12974.55    134.23 o 
   4   7   3      816.91      662.29     24.27 o 
   5   7   3     2356.35     2273.64     42.22 o 
   6   7   3      313.85      272.35     22.24 o 
   7   7   3        6.92        0.00     16.22 o 
   8   7   3     1386.23     1573.44     49.62 o 
   9   7   3     1714.08     1895.66     72.83 o 
  10   7   3      431.25      390.39     41.99 o 
  11   7   3     1899.51     1718.17     63.42 o 
   0   8   3     8868.21     7690.55    117.98 o 
   1   8   3      135.42      104.40     11.73 o 
   2   8   3       70.44       21.99      7.88 o 
   3   8   3    12642.24    14190.12    147.15 o 
   4   8   3       44.70        4.06     11.01 o 
   5   8   3       42.93       66.83     17.10 o 
   6   8   3       28.83       19.61     21.75 o 
   7   8   3     1766.78     1448.53     38.27 o 
   8   8   3     1438.18     1453.95     48.68 o 
   9   8   3        4.71        5.27     23.24 o 
  10   8   3       25.05        0.00     23.04 o 
  11   8   3       68.17       28.02     32.42 o 
   1   9   3       24.94        3.38      9.32 o 
   2   9   3     1925.87     1931.04     29.17 o 
   3   9   3     8598.51     8835.12     91.09 o 
   4   9   3       64.66       81.55     11.36 o 
   5   9   3     2319.22     2298.30     45.10 o 
   6   9   3     1224.48     1609.99     45.05 o 
   7   9   3      417.71      424.73     23.75 o 
   8   9   3      434.70      347.29     26.29 o 
   9   9   3     1130.62     1167.49     49.27 o 
  10   9   3      482.06      537.74     37.52 o 
  11   9   3      856.16      879.61     64.56 o 
   0  10   3     4834.42     5226.00    125.82 o 
   1  10   3       31.71       32.58     11.30 o 
   2  10   3     3877.00     3462.78     43.04 o 
   3  10   3     7016.33     7187.73     78.16 o 
   4  10   3        6.74        0.00     10.29 o 
   5  10   3     2990.34     3388.15     52.04 o 
   6  10   3      309.92      373.17     31.12 o 
   7  10   3       20.45       43.44     18.03 o 
   8  10   3     1649.60     1694.25     47.24 o 
   9  10   3      342.04      345.73     63.97 o 
  10  10   3      102.88      156.46     32.47 o 
  11  10   3      126.94       92.31     38.64 o 
   1  11   3      575.29      573.78     22.98 o 
   2  11   3     1672.95     1314.05     24.98 o 
   3  11   3      608.24      676.08     20.21 o 
   4  11   3      215.61      234.68     14.71 o 
   5  11   3     2258.54     2237.38     52.92 o 
   6  11   3     2350.89     2553.18     52.01 o 
   7  11   3     4409.71     4738.36     77.67 o 
   8  11   3       66.95       50.50     20.86 o 
   9  11   3      823.78     1060.16     48.79 o 
  10  11   3       43.88        0.00     34.68 o 
   0  12   3     1655.37     1586.76     51.33 o 
   1  12   3     3591.90     3258.81     58.77 o 
   2  12   3      464.66      678.43     22.40 o 
   3  12   3     3501.66     3260.23     46.72 o 
   4  12   3       22.05        7.82     11.51 o 
   5  12   3     1467.39     1351.91     36.46 o 
   6  12   3      796.15      781.70     30.58 o 
   7  12   3       23.07       25.93     18.95 o 
   8  12   3     1006.38     1048.63     41.68 o 
   9  12   3       40.59       22.61     26.97 o 
  10  12   3        9.59       20.93     28.60 o 
   1  13   3     1591.42     1386.71     37.07 o 
   2  13   3     1882.49     2432.26     65.06 o 
   3  13   3       50.50        7.81     12.78 o 
   4  13   3      579.49      617.73     24.21 o 
   5  13   3     1788.71     1908.05     45.56 o 
   6  13   3       50.48       10.61     29.10 o 
   7  13   3     2407.30     2535.86     64.00 o 
   8  13   3      291.86      443.49     87.08 o 
   9  13   3      614.12      602.78     58.54 o 
  10  13   3        2.75       10.01     36.74 o 
   0  14   3    14473.18    16233.54    241.53 o 
   1  14   3     5220.69     5331.87     87.96 o 
   2  14   3       77.96      119.78     17.61 o 
   3  14   3       36.18       46.91     14.78 o 
   4  14   3      512.95      435.79     22.68 o 
   5  14   3      504.07      686.20     35.00 o 
   6  14   3     2896.04     2951.73     68.86 o 
   7  14   3     1031.64     1078.58     46.69 o 
   8  14   3      236.65      306.00     37.22 o 
   9  14   3        0.46        0.00     33.65 o 
  10  14   3       25.31        0.00     38.93 o 
   1  15   3        1.80       13.74     17.32 o 
   2  15   3     1478.58     1060.82     44.97 o 
   3  15   3        8.04        8.61     14.78 o 
   4  15   3      678.23      476.15     24.42 o 
   5  15   3     1486.47     1421.70     52.10 o 
   6  15   3       91.88      125.18     28.42 o 
   7  15   3     2142.88     2300.44     64.71 o 
   8  15   3      286.76      355.45     40.09 o 
   9  15   3      353.16      452.68     57.34 o 
   0  16   3     6059.15     5171.92    108.61 o 
   1  16   3     4914.99     4463.81     68.24 o 
   2  16   3      190.42      273.54     24.08 o 
   3  16   3        7.06       13.06     20.07 o 
   4  16   3      437.37      457.54     35.87 o 
   5  16   3       94.38       53.01     30.57 o 
   6  16   3     2131.25     2259.82     77.61 o 
   7  16   3     1037.55     1135.08     93.52 o 
   8  16   3       21.45       13.35     35.89 o 
   9  16   3       24.29        0.00     76.27 o 
   1  17   3        7.67       22.06     19.63 o 
   2  17   3       20.57        0.00     18.29 o 
   3  17   3      233.52      168.84     25.08 o 
   4  17   3       50.10      121.02     28.07 o 
   5  17   3      725.26      779.54     49.29 o 
   6  17   3       62.98       75.80     34.10 o 
   7  17   3      887.40      861.57     55.14 o 
   8  17   3       21.84       24.19     37.85 o 
   9  17   3       96.14       82.37     91.14 o 
   0  18   3      130.35      256.98     30.87 o 
   1  18   3     5374.66     5874.80     91.02 o 
   2  18   3      484.69      428.85     31.55 o 
   3  18   3      313.28      417.52     41.43 o 
   4  18   3      673.50      585.73     39.08 o 
   5  18   3       16.98        2.25     30.33 o 
   6  18   3     1362.10     1414.97     65.11 o 
   7  18   3      430.65      434.79     47.23 o 
   8  18   3       90.64       17.43     36.58 o 
   1  19   3      418.81      285.59     25.53 o 
   2  19   3      187.96      273.03     27.31 o 
   3  19   3      461.06      617.23     36.35 o 
   4  19   3      347.18      505.38     39.79 o 
   5  19   3      635.93      567.21     47.85 o 
   6  19   3       29.47       11.53     34.96 o 
   7  19   3       83.71        5.23     32.47 o 
   8  19   3      101.01      172.39     43.14 o 
   0  20   3       32.65       27.51     30.10 o 
   1  20   3      205.34      116.57     23.72 o 
   2  20   3     2272.50     2449.55     55.14 o 
   3  20   3      608.21      499.22     31.92 o 
   4  20   3      669.70      645.25     43.60 o 
   5  20   3      215.23      222.24     35.74 o 
   6  20   3      155.43       79.75     33.46 o 
   7  20   3       49.01       49.67     37.39 o 
   1  21   3      324.68      425.76     37.33 o 
   2  21   3       74.49       49.84     24.13 o 
   3  21   3      346.30      244.90     30.93 o 
   4  21   3       57.39       47.55     27.98 o 
   5  21   3      185.35      179.65     36.51 o 
   6  21   3        0.42        7.53     47.06 o 
   7  21   3        4.22       15.77     47.58 o 
   0  22   3       22.03        7.83     31.22 o 
   1  22   3      497.36      521.80     35.23 o 
   2  22   3      416.66      430.35     34.94 o 
   3  22   3      955.28     1055.20     46.56 o 
   4  22   3      607.69      682.84     53.07 o 
   5  22   3      406.05      317.45     51.35 o 
   6  22   3       20.62        0.00     35.52 o 
   1  23   3      225.80      282.08     31.22 o 
   2  23   3       67.00       36.51     28.06 o 
   3  23   3      120.09      151.07     31.35 o 
   4  23   3        9.10        0.00     34.64 o 
   5  23   3        0.75        0.00     55.59 o 
   0  24   3      212.20      155.46     52.64 o 
   1  24   3        6.95        0.00     25.38 o 
   2  24   3      393.81      415.38     37.51 o 
   3  24   3      690.36      600.66     46.63 o 
   4  24   3      379.85      287.47     47.75 o 
   1  25   3      641.36      576.63     45.44 o 
   2  25   3       96.54       84.47     32.28 o 
   3  25   3        6.89        0.00     35.74 o 
   0  26   3       68.15      137.54     49.55 o 
   1  26   3      100.12       71.06     30.86 o 
   2  26   3       85.41       93.10     32.77 o 
   0   0   4   185008.22   188791.92   4646.98 o 
   1   0   4     9861.15    13408.59    197.93 o 
   2   0   4     3133.51     2956.72     54.11 o 
   3   0   4     9049.39     6751.37     83.81 o 
   4   0   4    19915.58    18565.64    214.02 o 
   5   0   4       16.87       38.87     13.16 o 
   6   0   4    35150.17    34443.80    442.12 o 
   7   0   4       63.85       34.00     21.32 o 
   8   0   4     2250.45     2195.24     90.95 o 
   9   0   4      968.36      932.56     60.43 o 
  10   0   4      745.53      529.29     54.41 o 
  11   0   4       48.44       23.81     63.87 o 
   1   1   4      454.90      602.74     12.30 o 
   2   1   4    20008.66    19769.59    188.72 o 
   3   1   4     7481.27     7010.47     64.10 o 
   4   1   4     2244.26     2450.67     30.37 o 
   5   1   4      235.46      315.36     12.02 o 
   6   1   4      235.68      266.72     15.98 o 
   7   1   4     1357.51     1261.60     34.59 o 
   8   1   4       41.22       65.70     20.85 o 
   9   1   4       87.02       97.47     24.96 o 
  10   1   4        0.03        0.00     23.68 o 
  11   1   4       25.87       19.71     28.34 o 
   0   2   4     4719.70     4522.15     90.59 o 
   1   2   4    26763.44    32206.21    265.65 o 
   2   2   4     9853.94    10755.71     94.26 o 
   3   2   4     7810.53     6049.96     65.42 o 
   4   2   4      234.72      301.86     16.56 o 
   5   2   4      634.32      752.59     17.90 o 
   6   2   4     5881.10     5735.57     66.79 o 
   7   2   4      702.53      748.31     27.88 o 
   8   2   4     1923.09     2094.86     52.81 o 
   9   2   4       17.79       34.08     22.57 o 
  10   2   4      650.73      752.91     43.64 o 
  11   2   4       23.88       28.19     28.62 o 
   1   3   4     9965.41     9914.55     92.71 o 
   2   3   4        7.46        9.36      5.56 o 
   3   3   4      463.34      456.72     11.77 o 
   4   3   4       11.73       34.46      8.06 o 
   5   3   4      737.84     1095.08     21.77 o 
   6   3   4        9.33       25.16     10.37 o 
   7   3   4     2065.35     2119.37     45.94 o 
   8   3   4     3793.43     4258.46     89.76 o 
   9   3   4      115.66       83.48     39.13 o 
  10   3   4       74.71       97.63     29.33 o 
  11   3   4       13.58        9.10     28.47 o 
   0   4   4    10078.88     9899.54    182.37 o 
   1   4   4     6277.85     7541.45     69.19 o 
   2   4   4    29159.61    29754.77    262.86 o 
   3   4   4    16205.11    13884.66    129.00 o 
   4   4   4    46291.90    45851.35    405.27 o 
   5   4   4     1005.16     1141.36     23.07 o 
   6   4   4     2283.34     2167.79     33.53 o 
   7   4   4      688.73      783.84     26.44 o 
   8   4   4     5990.58     5624.97     95.07 o 
   9   4   4      126.09      127.85     26.96 o 
  10   4   4     2014.40     1822.18     62.43 o 
  11   4   4        3.88       15.18     28.60 o 
   1   5   4    13051.65    12733.45    118.70 o 
   2   5   4    23729.05    26263.16    234.33 o 
   3   5   4     8967.41    10328.84     99.85 o 
   4   5   4        2.72       22.56     11.51 o 
   5   5   4        3.73        0.00     10.86 o 
   6   5   4      151.88      149.87     15.77 o 
   7   5   4      841.50      864.70     28.07 o 
   8   5   4      330.50      321.69     27.00 o 
   9   5   4      207.89      193.89     42.93 o 
  10   5   4        4.25       46.17     27.53 o 
  11   5   4        4.69        0.00     34.51 o 
   0   6   4    33639.46    35013.76    509.21 o 
   1   6   4       38.19       25.18      6.04 o 
   2   6   4    47747.12    51730.67    427.39 o 
   3   6   4     4209.96     3568.14     43.31 o 
   4   6   4    19855.58    21914.79    215.23 o 
   5   6   4     1790.16     1923.22     37.94 o 
   6   6   4      188.02      199.23     17.29 o 
   7   6   4       32.51        5.53     16.87 o 
   8   6   4     5948.90     5851.54     98.51 o 
   9   6   4      786.80      705.89     55.10 o 
  10   6   4     1950.11     2026.91    127.20 o 
  11   6   4        5.67        0.00     29.32 o 
   1   7   4     3780.57     3469.42     39.48 o 
   2   7   4     8550.67     8912.51     84.76 o 
   3   7   4     3182.24     2747.74     41.15 o 
   4   7   4     2237.11     1958.35     33.23 o 
   5   7   4       10.86        0.00     12.29 o 
   6   7   4     3532.94     3728.36     62.79 o 
   7   7   4      947.20     1010.89     37.03 o 
   8   7   4     1413.28     1673.83     55.31 o 
   9   7   4        3.02        4.30     23.03 o 
  10   7   4      632.73      630.62     62.31 o 
  11   7   4       41.51       55.28     40.12 o 
   0   8   4      340.06      661.94     68.95 o 
   1   8   4     4460.50     4818.56     70.02 o 
   2   8   4    56436.13    56430.28    468.12 o 
   3   8   4     7538.74     7291.52     84.59 o 
   4   8   4    15003.98    14091.33    146.79 o 
   5   8   4      562.03      492.66     21.83 o 
   6   8   4     2425.24     2466.12     54.00 o 
   7   8   4      156.90      344.65     25.90 o 
   8   8   4     1222.33     1282.26     72.76 o 
   9   8   4       24.40       37.23     24.82 o 
  10   8   4     1536.75     1599.54     53.35 o 
  11   8   4        0.69        0.00     25.91 o 
   1   9   4       33.94      119.66     17.37 o 
   2   9   4      325.04      499.92     18.98 o 
   3   9   4      399.40      186.05     15.47 o 
   4   9   4        8.51        2.13     11.46 o 
   5   9   4       78.40       87.62     15.68 o 
   6   9   4      182.22      211.21     23.10 o 
   7   9   4       63.56       80.96     20.16 o 
   8   9   4      528.40      617.86     40.67 o 
   9   9   4       40.66       44.62     21.92 o 
  10   9   4     1065.50     1059.67     45.13 o 
  11   9   4      104.63       38.66     29.36 o 
   0  10   4    12126.09    12829.39    187.45 o 
   1  10   4      405.14      303.11     15.70 o 
   2  10   4    10754.88    12407.34    109.48 o 
   3  10   4     2749.62     2621.57     39.07 o 
   4  10   4    10305.80    11376.45    125.19 o 
   5  10   4      112.39      111.15     17.93 o 
   6  10   4    12322.44    12864.55    173.82 o 
   7  10   4       68.79       18.92     16.85 o 
   8  10   4      476.25      480.38     34.14 o 
   9  10   4        1.38       33.24     22.43 o 
  10  10   4     1084.40     1076.01     45.88 o 
   1  11   4     4154.25     3536.38     60.88 o 
   2  11   4      573.79      510.61     16.50 o 
   3  11   4     1503.62     1124.95     25.27 o 
   4  11   4     6403.20     6084.89     71.09 o 
   5  11   4     1704.00     1918.25     44.49 o 
   6  11   4     1420.47     1405.06     51.28 o 
   7  11   4        2.22        0.00     17.39 o 
   8  11   4       91.46       44.97     20.81 o 
   9  11   4        1.44        0.00     20.48 o 
  10  11   4     1298.62     1408.82     52.03 o 
   0  12   4    60026.26    58288.44    969.99 o 
   1  12   4     5323.32     6076.53     81.94 o 
   2  12   4     5446.28     4826.14     68.29 o 
   3  12   4     2096.95     1932.39     38.87 o 
   4  12   4     5487.46     4986.30     62.47 o 
   5  12   4      286.39      332.64     26.29 o 
   6  12   4     6090.99     5950.87     88.78 o 
   7  12   4        1.40        6.56     18.44 o 
   8  12   4      131.70      193.86     32.20 o 
   9  12   4      407.04      417.09     50.08 o 
  10  12   4      492.13      499.10     36.20 o 
   1  13   4     1326.61     1475.76     38.44 o 
   2  13   4      565.21      567.69     24.62 o 
   3  13   4        9.92       14.81     13.30 o 
   4  13   4       41.69       54.55     15.73 o 
   5  13   4      962.32      790.99     31.40 o 
   6  13   4      632.50      465.49     33.23 o 
   7  13   4       84.06       64.61     24.61 o 
   8  13   4      793.33      888.54     48.42 o 
   9  13   4       93.16      101.20     30.47 o 
  10  13   4      257.35      209.65     43.69 o 
   0  14   4    15262.39    15653.75    266.03 o 
   1  14   4       72.01       28.82     17.93 o 
   2  14   4     1466.06     1561.61     35.20 o 
   3  14   4       47.63        0.00     13.55 o 
   4  14   4     2681.41     3038.38     52.93 o 
   5  14   4        0.96        0.00     17.85 o 
   6  14   4     2972.97     3079.88     70.60 o 
   7  14   4       38.26       63.65     28.41 o 
   8  14   4     1817.13     1870.09     66.94 o 
   9  14   4      158.66      157.15     40.77 o 
  10  14   4       72.61       86.44     46.19 o 
   1  15   4        0.55        7.59     17.74 o 
   2  15   4     1851.69     1753.58     39.53 o 
   3  15   4       62.35       14.26     14.62 o 
   4  15   4       96.51       60.74     19.56 o 
   5  15   4      299.83      314.76     28.62 o 
   6  15   4       38.36       37.56     23.75 o 
   7  15   4      766.35      674.33     39.77 o 
   8  15   4     2484.22     2491.78     78.63 o 
   9  15   4       12.95       16.14     34.99 o 
   0  16   4    12650.62    11805.58    228.65 o 
   1  16   4      227.14      259.03     28.65 o 
   2  16   4     9355.96     8517.28    114.21 o 
   3  16   4      449.69      394.24     27.80 o 
   4  16   4     1134.51      970.33     42.74 o 
   5  16   4        1.87        0.00     29.15 o 
   6  16   4      298.50      309.83     39.01 o 
   7  16   4        9.32        0.00     32.62 o 
   8  16   4     2711.78     2781.94    134.14 o 
   9  16   4       14.47        0.00     73.60 o 
   1  17   4      490.04      441.39     29.12 o 
   2  17   4      566.19      490.46     29.38 o 
   3  17   4       41.69       50.05     21.57 o 
   4  17   4     1984.55     1710.73     56.08 o 
   5  17   4      171.18      127.78     32.89 o 
   6  17   4      159.94      223.54     37.96 o 
   7  17   4      532.65      555.44     67.76 o 
   8  17   4     1409.88     1647.06     83.87 o 
   9  17   4       40.41       12.20     85.04 o 
   0  18   4     1054.62     1297.78     94.18 o 
   1  18   4        2.55        0.00     19.46 o 
   2  18   4     1579.35     1669.94     66.26 o 
   3  18   4       17.57        0.00     21.75 o 
   4  18   4      235.69      352.66     35.17 o 
   5  18   4        0.64        0.00     30.37 o 
   6  18   4      173.96      185.48     39.95 o 
   7  18   4       23.99        1.96     35.13 o 
   8  18   4     1219.62     1097.77     76.06 o 
   1  19   4      120.57      142.46     26.34 o 
   2  19   4      275.33      247.93     27.48 o 
   3  19   4       14.17        0.00     22.34 o 
   4  19   4      428.65      535.49     39.18 o 
   5  19   4       37.51        6.98     31.71 o 
   6  19   4      757.84      616.39     55.55 o 
   7  19   4      177.47      142.27     40.86 o 
   8  19   4      187.86        0.00     44.35 o 
   0  20   4     2651.20     2255.79     67.97 o 
   1  20   4       38.83       12.50     21.96 o 
   2  20   4     1166.38      981.94     40.51 o 
   3  20   4       69.13       63.99     25.79 o 
   4  20   4      396.98      324.12     36.61 o 
   5  20   4        4.92        0.00     32.44 o 
   6  20   4      453.60      495.56     50.48 o 
   7  20   4        5.31        0.00     39.24 o 
   1  21   4       92.20       51.37     22.91 o 
   2  21   4      508.14      475.80     33.76 o 
   3  21   4       35.89       50.78     27.09 o 
   4  21   4      196.47      335.63     38.73 o 
   5  21   4       13.37        0.00     35.11 o 
   6  21   4      399.85      402.71     49.34 o 
   7  21   4       24.17       52.84     34.63 o 
   0  22   4      293.92      458.58     74.19 o 
   1  22   4        1.86        0.00     23.02 o 
   2  22   4      112.45       83.24     27.61 o 
   3  22   4        0.80        3.26     23.92 o 
   4  22   4      271.72      309.72     36.11 o 
   5  22   4       78.31        0.00     32.89 o 
   6  22   4      489.89      409.29     60.08 o 
   1  23   4      456.27      459.10     35.25 o 
   2  23   4      495.13      470.05     35.65 o 
   3  23   4      146.64      141.59     36.41 o 
   4  23   4      587.05      595.03     53.52 o 
   5  23   4        1.12        4.59     36.99 o 
   0  24   4       17.70        0.00     37.50 o 
   1  24   4        8.61        2.27     27.45 o 
   2  24   4      115.81      111.99     30.85 o 
   3  24   4        0.14       52.56     33.55 o 
   4  24   4      216.60      198.16     43.35 o 
   1  25   4        2.54        9.46     28.62 o 
   2  25   4        2.60        0.00     30.13 o 
   3  25   4       59.78       52.31     35.43 o 
   0  26   4       19.36        8.97     45.25 o 
   1  26   4       20.50        0.00     28.08 o 
   1   1   5     6655.33     6918.33     66.85 o 
   2   1   5     1806.39     1849.73     24.64 o 
   3   1   5     8846.67     9656.81     82.16 o 
   4   1   5      107.89      136.46      7.96 o 
   5   1   5     5624.75     6420.05     65.22 o 
   6   1   5    10655.42    10867.27    114.47 o 
   7   1   5        5.13        0.00     13.81 o 
   8   1   5     3628.45     3557.42    101.44 o 
   9   1   5      308.67      270.36     31.87 o 
  10   1   5      624.50      570.75     40.63 o 
  11   1   5      205.34      210.14     40.24 o 
   0   2   5    13408.35    11591.92    175.32 o 
   1   2   5     1244.01     1327.30     20.47 o 
   2   2   5      645.36      760.34     14.10 o 
   3   2   5     3122.87     3236.76     35.61 o 
   4   2   5     1125.62     1408.73     23.22 o 
   5   2   5     9806.18    10502.68     98.92 o 
   6   2   5     1077.26      889.77     23.34 o 
   7   2   5      411.16      406.74     20.48 o 
   8   2   5       14.10        0.00     20.29 o 
   9   2   5      809.06      848.57     43.43 o 
  10   2   5      345.54      278.68     33.99 o 
  11   2   5      258.35      235.93     35.08 o 
   1   3   5     7207.37     6341.40     62.66 o 
   2   3   5     5163.06     6241.28     62.59 o 
   3   3   5      405.98      376.81     11.48 o 
   4   3   5     4630.42     4923.41     52.21 o 
   5   3   5     3165.55     3573.39     43.18 o 
   6   3   5     3985.01     4130.31     49.50 o 
   7   3   5        2.39       27.65     13.85 o 
   8   3   5     2400.79     2476.99     66.51 o 
   9   3   5      468.23      485.68     35.41 o 
  10   3   5     2364.49     2367.43     72.11 o 
  11   3   5      137.63       83.34     31.64 o 
   0   4   5     9693.41     8135.72    130.48 o 
   1   4   5    18020.43    20234.43    171.84 o 
   2   4   5      977.86      923.46     16.75 o 
   3   4   5        0.77        0.00      7.03 o 
   4   4   5      666.60      616.98     15.37 o 
   5   4   5     1349.98     1814.22     40.48 o 
   6   4   5     2702.35     3048.09     41.28 o 
   7   4   5        5.05       32.59     14.46 o 
   8   4   5      492.36      481.83     33.54 o 
   9   4   5     1798.39     1751.38     59.57 o 
  10   4   5       26.25       17.69     27.13 o 
  11   4   5      483.75      412.16     51.70 o 
   1   5   5      158.51      117.44     13.27 o 
   2   5   5      232.74      315.76     14.16 o 
   3   5   5      326.90      419.56     17.95 o 
   4   5   5    17055.21    17575.65    163.39 o 
   5   5   5     4038.81     4235.67     61.03 o 
   6   5   5      526.37      439.95     17.28 o 
   7   5   5      115.37      183.78     18.41 o 
   8   5   5      446.33      391.69     32.57 o 
   9   5   5        7.17        6.10     23.54 o 
  10   5   5     1931.50     2044.00     70.78 o 
  11   5   5      441.65      506.98     43.93 o 
   0   6   5     7456.40     5095.30    132.28 o 
   1   6   5     5134.74     6205.30     61.21 o 
   2   6   5     2440.13     2784.77     34.31 o 
   3   6   5     7377.26     8332.23     84.69 o 
   4   6   5      419.56      660.48     18.14 o 
   5   6   5     6724.47     6449.31     77.32 o 
   6   6   5     2920.71     2742.61     40.33 o 
   7   6   5      740.62      650.19     25.97 o 
   8   6   5      241.16      271.69     29.76 o 
   9   6   5       14.53       11.25     24.25 o 
  10   6   5       11.41        0.00     24.79 o 
  11   6   5       13.61        0.00     29.80 o 
   1   7   5     4720.58     4524.83     48.69 o 
   2   7   5       74.95       42.84      8.48 o 
   3   7   5    16593.10    18235.29    170.36 o 
   4   7   5      745.71      575.52     17.55 o 
   5   7   5     1877.36     1715.21     33.78 o 
   6   7   5      864.83      833.50     28.52 o 
   7   7   5      122.22       74.74     17.27 o 
   8   7   5      383.16      449.84     34.53 o 
   9   7   5        5.84       12.04     24.79 o 
  10   7   5     2415.16     2307.80     73.36 o 
  11   7   5      621.96      571.10     46.38 o 
   0   8   5       46.40        0.00     15.86 o 
   1   8   5      600.49      717.98     22.07 o 
   2   8   5      955.95      869.16     19.69 o 
   3   8   5    12693.88    13734.29    133.33 o 
   4   8   5      799.69      858.11     23.19 o 
   5   8   5      954.29     1071.08     28.03 o 
   6   8   5      195.32      165.69     26.52 o 
   7   8   5       25.62        0.00     15.06 o 
   8   8   5       52.15       57.94     26.08 o 
   9   8   5      369.25      327.42     33.84 o 
  10   8   5       28.66       46.35     42.88 o 
  11   8   5       50.45        0.00     27.28 o 
   1   9   5      515.91      648.32     19.70 o 
   2   9   5     1663.18     1949.52     39.21 o 
   3   9   5        8.42        1.48      9.83 o 
   4   9   5     2539.50     2517.30     38.73 o 
   5   9   5     4023.22     4660.85     63.88 o 
   6   9   5      212.19      220.18     20.18 o 
   7   9   5        2.55        3.60     17.19 o 
   8   9   5      772.17      640.45     34.53 o 
   9   9   5      233.23      202.11     32.80 o 
  10   9   5     1126.81     1183.63     47.31 o 
  11   9   5      438.92      522.14     41.31 o 
   0  10   5       50.30       20.49     17.50 o 
   1  10   5       19.27        0.00     10.14 o 
   2  10   5     1237.71     1341.73     22.27 o 
   3  10   5     2433.61     2274.31     36.29 o 
   4  10   5     4651.42     5156.75     63.04 o 
   5  10   5      103.96      124.02     17.72 o 
   6  10   5        4.97        0.00     15.84 o 
   7  10   5       11.94        0.00     16.98 o 
   8  10   5     1116.98     1143.75     59.35 o 
   9  10   5      944.42      894.71     49.70 o 
  10  10   5        4.96       29.56     25.17 o 
   1  11   5     2139.39     2344.83     39.57 o 
   2  11   5      393.60      606.54     18.11 o 
   3  11   5      449.38      528.11     16.71 o 
   4  11   5       34.29        9.16     11.52 o 
   5  11   5        9.75        0.00     13.51 o 
   6  11   5      396.88      418.21     25.22 o 
   7  11   5        2.06        0.00     15.79 o 
   8  11   5      683.90      875.92     34.81 o 
   9  11   5      681.31      737.24     46.23 o 
  10  11   5      690.07      613.08     43.54 o 
   0  12   5     4341.87     4035.40     84.00 o 
   1  12   5     3084.25     3218.40     55.01 o 
   2  12   5      314.87      441.18     26.30 o 
   3  12   5      109.35      126.58     18.14 o 
   4  12   5     1168.81      903.74     25.09 o 
   5  12   5        3.67       14.61     15.28 o 
   6  12   5        2.63        0.00     14.88 o 
   7  12   5      368.00      442.36     24.41 o 
   8  12   5      135.31      187.23     22.99 o 
   9  12   5      162.36      192.77     32.40 o 
  10  12   5        1.17       13.65     28.16 o 
   1  13   5     3478.96     3713.70     61.10 o 
   2  13   5      237.98       82.19     14.76 o 
   3  13   5       44.16       20.49     14.43 o 
   4  13   5       78.28        3.47     14.61 o 
   5  13   5      192.30      149.32     20.78 o 
   6  13   5     1136.09     1186.91     43.37 o 
   7  13   5      961.35      997.16     73.94 o 
   8  13   5     1348.62     1285.40     78.00 o 
   9  13   5      216.60      149.12     41.59 o 
  10  13   5      116.23      113.39     39.86 o 
   0  14   5    11025.39    10711.25    204.97 o 
   1  14   5     2342.84     2527.83     51.68 o 
   2  14   5     2190.32     2410.48     44.41 o 
   3  14   5     1881.35     1861.61     46.19 o 
   4  14   5      609.61      840.34     34.05 o 
   5  14   5      514.55      625.06     30.36 o 
   6  14   5     2371.12     2389.32     78.12 o 
   7  14   5       69.83       29.21     24.55 o 
   8  14   5      411.26      502.56     53.56 o 
   9  14   5       21.83        0.00     50.08 o 
   1  15   5     1447.01     1234.45     37.82 o 
   2  15   5      121.57      288.75     22.54 o 
   3  15   5        5.45       12.48     14.32 o 
   4  15   5        2.78        2.06     17.83 o 
   5  15   5      167.89      126.99     22.39 o 
   6  15   5     1743.70     1997.71     57.97 o 
   7  15   5     1089.78     1037.90     47.54 o 
   8  15   5      408.27      486.68     48.54 o 
   9  15   5       15.67       45.73     48.35 o 
   0  16   5     4417.51     4260.46     97.51 o 
   1  16   5      402.55      300.41     30.55 o 
   2  16   5     1340.84      992.51     36.21 o 
   3  16   5      159.91      162.10     19.07 o 
   4  16   5      218.33      247.66     23.92 o 
   5  16   5      726.72      663.22     36.27 o 
   6  16   5     1161.91     1328.73     49.91 o 
   7  16   5      557.48      716.25     41.71 o 
   8  16   5      168.86      229.38     66.28 o 
   9  16   5       14.87        7.63     79.70 o 
   1  17   5       97.31       83.69     24.61 o 
   2  17   5      578.38      918.95     36.55 o 
   3  17   5       78.51        2.95     20.33 o 
   4  17   5      563.88      643.50     42.27 o 
   5  17   5       24.15        0.87     31.07 o 
   6  17   5      564.12      618.62     76.84 o 
   7  17   5      140.92      177.47     40.73 o 
   8  17   5      443.51      431.13     74.11 o 
   0  18   5     3946.80     3996.66    118.82 o 
   1  18   5        2.87        6.13     20.84 o 
   2  18   5     1740.13     2301.64     50.85 o 
   3  18   5       56.47        9.23     22.14 o 
   4  18   5       10.07        0.00     24.46 o 
   5  18   5      140.24      184.52     37.42 o 
   6  18   5     1430.35     1200.27     62.49 o 
   7  18   5      106.26       62.18     38.28 o 
   8  18   5      378.61      437.97     74.33 o 
   1  19   5     1122.28     1240.78     43.55 o 
   2  19   5       51.10        0.00     21.05 o 
   3  19   5      130.84      150.10     27.60 o 
   4  19   5      844.68      731.24     43.69 o 
   5  19   5      266.52      283.13     42.03 o 
   6  19   5      113.98       68.55     37.97 o 
   7  19   5       14.00       60.33     44.36 o 
   8  19   5      279.45      353.44     89.09 o 
   0  20   5     2224.48     2302.42     87.23 o 
   1  20   5       21.54        0.00     20.22 o 
   2  20   5      720.99      535.22     33.72 o 
   3  20   5      582.81      799.85     40.11 o 
   4  20   5      353.15      256.66     36.31 o 
   5  20   5       18.33        6.24     33.76 o 
   6  20   5      186.12      344.75     46.70 o 
   7  20   5      160.76      112.75     49.06 o 
   1  21   5        0.07       34.47     24.09 o 
   2  21   5      194.31       56.14     25.32 o 
   3  21   5       35.26        1.02     25.63 o 
   4  21   5      171.48      192.69     35.02 o 
   5  21   5       51.26       44.95     38.37 o 
   6  21   5       30.52        0.00     36.56 o 
   7  21   5       63.20      123.14     48.74 o 
   0  22   5       20.10       10.66     35.80 o 
   1  22   5       30.36        0.00     22.49 o 
   2  22   5      451.11      597.87     38.18 o 
   3  22   5      239.80      194.70     31.65 o 
   4  22   5      997.61     1026.38     53.41 o 
   5  22   5        8.26       48.18     45.74 o 
   6  22   5       71.61       66.68     42.29 o 
   1  23   5      125.15      136.33     28.64 o 
   2  23   5      676.79      766.81     38.44 o 
   3  23   5        1.95        0.00     27.37 o 
   4  23   5        0.92       10.29     30.18 o 
   5  23   5        0.05       62.20     37.90 o 
   0  24   5        7.87        0.00     37.13 o 
   1  24   5       82.87      119.62     39.10 o 
   2  24   5      403.76      339.22     43.20 o 
   3  24   5      169.90      265.80     45.42 o 
   4  24   5      681.45      572.54     56.27 o 
   1  25   5      121.63       74.24     32.25 o 
   2  25   5      375.16      360.93     43.83 o 
   3  25   5        0.49        0.00     36.24 o 
   0  26   5       10.11        0.00     42.83 o 
   1  26   5       30.03        0.00     30.77 o 
   0   0   6    13040.63    12240.59    227.71 o 
   1   0   6     2557.14     2612.92     44.38 o 
   2   0   6    35487.34    33528.11    417.77 o 
   3   0   6    12115.30    12716.96    169.25 o 
   4   0   6     3167.85     3579.24     52.91 o 
   5   0   6    26299.74    27422.59    467.47 o 
   6   0   6     1820.25     1870.75     47.47 o 
   7   0   6     7521.03     7197.86    173.96 o 
   8   0   6     2288.63     2143.16     85.98 o 
   9   0   6      279.36      137.93     39.47 o 
  10   0   6     1204.16     1134.92     73.31 o 
  11   0   6      491.96      346.59     56.89 o 
   1   1   6      106.42      181.45      8.71 o 
   2   1   6     6442.42     6040.58     65.47 o 
   3   1   6      498.45      912.60     16.78 o 
   4   1   6      238.53      127.68      8.44 o 
   5   1   6      438.74      496.27     23.07 o 
   6   1   6     4478.16     3825.96     50.72 o 
   7   1   6      330.67      413.21     34.57 o 
   8   1   6        2.63        0.00     20.80 o 
   9   1   6       36.69       14.62     23.61 o 
  10   1   6       24.00       22.47     26.48 o 
  11   1   6      148.27      115.16     35.68 o 
   0   2   6      490.15      676.52     25.19 o 
   1   2   6    34375.20    36579.37    320.40 o 
   2   2   6     1094.39      698.40     14.39 o 
   3   2   6      356.54      379.35     11.08 o 
   4   2   6      492.63      338.83     13.47 o 
   5   2   6    21612.93    20440.37    179.48 o 
   6   2   6      162.02      209.42     14.34 o 
   7   2   6     6166.71     6211.99     97.55 o 
   8   2   6       69.66       74.95     23.64 o 
   9   2   6     1148.61     1273.68     51.77 o 
  10   2   6      680.64      700.29     43.50 o 
  11   2   6     1048.16     1300.64     59.72 o 
   1   3   6    37182.37    39782.74    348.44 o 
   2   3   6     9026.28     8981.29     99.33 o 
   3   3   6     2582.83     3390.18     38.34 o 
   4   3   6       15.31        0.00      6.83 o 
   5   3   6     3380.04     3817.40     45.62 o 
   6   3   6      615.32      340.73     20.29 o 
   7   3   6     1345.72     1458.56     61.59 o 
   8   3   6      924.03     1066.16     45.00 o 
   9   3   6      528.84      532.71     37.34 o 
  10   3   6       37.27       54.92     27.63 o 
  11   3   6      253.20      189.54     35.40 o 
   0   4   6       12.00        0.00     11.85 o 
   1   4   6     8008.35     7542.71     74.93 o 
   2   4   6    21158.54    20543.88    175.84 o 
   3   4   6    29051.44    28351.08    253.50 o 
   4   4   6     3216.68     3079.05     38.98 o 
   5   4   6     8858.47     8821.45     87.15 o 
   6   4   6      250.88      207.98     13.87 o 
   7   4   6     3217.38     3404.53     66.73 o 
   8   4   6      749.32      644.41     37.01 o 
   9   4   6     3853.42     3368.87     83.63 o 
  10   4   6      175.95      189.16     32.30 o 
  11   4   6      166.78       88.32     33.38 o 
   1   5   6     2197.93     2608.03     33.30 o 
   2   5   6       32.54        7.35      7.08 o 
   3   5   6      440.53      536.31     15.34 o 
   4   5   6       11.47        6.74      8.77 o 
   5   5   6     1118.73     1203.30     26.55 o 
   6   5   6     3050.56     3031.23     43.26 o 
   7   5   6       43.37       80.08     20.24 o 
   8   5   6      397.61      375.19     37.63 o 
   9   5   6       48.68       42.42     25.38 o 
  10   5   6       19.51       34.87     41.17 o 
  11   5   6        0.27        0.00     28.54 o 
   0   6   6       69.79       25.26     14.74 o 
   1   6   6      237.86      274.15     18.76 o 
   2   6   6      429.70      506.38     14.41 o 
   3   6   6    12573.54    12953.15    124.98 o 
   4   6   6      632.62      539.67     16.71 o 
   5   6   6       78.07      132.02     13.00 o 
   6   6   6     2927.10     2689.48     40.27 o 
   7   6   6     2526.01     2137.07     52.32 o 
   8   6   6      279.72      266.75     47.28 o 
   9   6   6     3688.16     3959.10     92.09 o 
  10   6   6       39.76       74.96     30.45 o 
  11   6   6      408.47      553.14     45.14 o 
   1   7   6     2681.25     2663.37     33.82 o 
   2   7   6      146.56       99.56      9.78 o 
   3   7   6     2635.10     2235.36     36.52 o 
   4   7   6     1765.98     1979.56     55.49 o 
   5   7   6      247.90      230.00     15.87 o 
   6   7   6      281.16      334.87     24.45 o 
   7   7   6       93.34      124.67     20.93 o 
   8   7   6     1263.56     1264.31     70.95 o 
   9   7   6        8.53       19.05     25.31 o 
  10   7   6      177.40      209.44     34.52 o 
  11   7   6      444.85      506.14     45.32 o 
   0   8   6      584.27      415.27     26.49 o 
   1   8   6     3744.46     3552.26     47.44 o 
   2   8   6     4455.15     4686.47     52.75 o 
   3   8   6    45182.97    41550.92    370.71 o 
   4   8   6     3252.40     3009.54     42.47 o 
   5   8   6     1330.12     1047.50     27.98 o 
   6   8   6     2125.20     2253.90     46.08 o 
   7   8   6     2867.07     3002.20     64.50 o 
   8   8   6      284.95      268.09     29.71 o 
   9   8   6     1956.55     2043.30     64.67 o 
  10   8   6       17.36       18.17     29.12 o 
  11   8   6      269.13      222.16     37.38 o 
   1   9   6     2911.39     2779.66     36.59 o 
   2   9   6      501.19      505.82     20.08 o 
   3   9   6      123.43       71.46     11.44 o 
   4   9   6      101.83       87.69     12.61 o 
   5   9   6     3129.50     3719.94     55.88 o 
   6   9   6       60.74      130.96     21.66 o 
   7   9   6      636.04      656.31     34.06 o 
   8   9   6        3.54        0.00     21.00 o 
   9   9   6       13.31        7.99     25.77 o 
  10   9   6      122.07       65.76     31.45 o 
   0  10   6       17.05        0.00     19.03 o 
   1  10   6       24.22       14.40     10.86 o 
   2  10   6        5.89       20.57      9.34 o 
   3  10   6       25.56        4.56     11.23 o 
   4  10   6      678.30      849.46     31.44 o 
   5  10   6     4438.47     4741.26     66.31 o 
   6  10   6      491.48      366.38     24.24 o 
   7  10   6      704.99      630.06     28.06 o 
   8  10   6      106.47       67.42     22.94 o 
   9  10   6      208.97      213.05     35.39 o 
  10  10   6       35.63       52.40     25.93 o 
   1  11   6       54.86       18.76     14.19 o 
   2  11   6      626.30      598.40     18.30 o 
   3  11   6       60.63       11.96     10.49 o 
   4  11   6     1711.93     1736.80     41.35 o 
   5  11   6     2594.25     2656.66     55.56 o 
   6  11   6      258.19      362.63     24.22 o 
   7  11   6      101.02       72.79     20.55 o 
   8  11   6       55.14       28.49     22.75 o 
   9  11   6      292.94      283.70     30.66 o 
  10  11   6       26.25        0.00     24.74 o 
   0  12   6     1825.22     1666.49     58.17 o 
   1  12   6    11680.31    10121.30    120.61 o 
   2  12   6     1355.95     1510.40     33.63 o 
   3  12   6      969.74      685.00     25.23 o 
   4  12   6     2910.48     2874.82     52.15 o 
   5  12   6     7608.43     6673.59     86.88 o 
   6  12   6       97.79      149.39     20.50 o 
   7  12   6      774.51     1038.60     37.49 o 
   8  12   6      517.40      570.67     35.77 o 
   9  12   6       89.57       60.81     29.22 o 
  10  12   6       82.86       20.46     29.36 o 
   1  13   6      813.16      838.64     33.92 o 
   2  13   6      167.48      200.00     17.45 o 
   3  13   6       13.50        0.00     14.20 o 
   4  13   6      210.70      166.43     18.72 o 
   5  13   6        1.56        1.74     17.49 o 
   6  13   6        7.24        3.99     22.27 o 
   7  13   6      262.36      403.42     32.63 o 
   8  13   6        0.26        0.00     32.60 o 
   9  13   6      667.39      889.71     60.28 o 
  10  13   6       13.10       10.62     37.52 o 
   0  14   6      384.30      233.53     33.18 o 
   1  14   6     3499.76     3480.22     63.04 o 
   2  14   6      422.91      598.68     30.32 o 
   3  14   6       31.69       66.87     16.54 o 
   4  14   6      104.80       65.10     19.18 o 
   5  14   6     2081.13     2637.45     79.77 o 
   6  14   6      384.91      313.16     29.91 o 
   7  14   6     1543.11     1668.97     53.90 o 
   8  14   6      151.37      160.25     37.98 o 
   9  14   6      152.99      162.35     42.40 o 
   1  15   6      254.51      290.69     23.97 o 
   2  15   6       12.64       19.54     15.41 o 
   3  15   6     1912.27     1770.45     41.72 o 
   4  15   6       89.81      104.56     20.68 o 
   5  15   6      422.96      418.61     29.45 o 
   6  15   6        0.47       23.78     24.30 o 
   7  15   6     1990.27     1947.19     60.37 o 
   8  15   6       25.58       43.80     36.54 o 
   9  15   6      826.83      800.14     61.20 o 
   0  16   6     1405.31     1521.30     64.66 o 
   1  16   6     4556.54     3882.81     75.26 o 
   2  16   6     1802.77     1643.12     57.46 o 
   3  16   6     1509.58     1234.64     36.77 o 
   4  16   6       91.17       97.94     22.01 o 
   5  16   6       10.41        0.86     20.30 o 
   6  16   6       41.55       79.99     26.55 o 
   7  16   6     1097.36     1101.77     48.27 o 
   8  16   6      474.77      447.65     49.28 o 
   9  16   6      650.07      854.33     62.71 o 
   1  17   6      196.05      128.37     23.09 o 
   2  17   6      245.08      262.66     26.36 o 
   3  17   6       67.67       70.84     21.52 o 
   4  17   6       14.46        0.00     24.95 o 
   5  17   6      487.99      403.08     42.40 o 
   6  17   6       67.14        4.32     53.59 o 
   7  17   6     1077.10     1421.41    146.58 o 
   8  17   6       41.08      118.99     63.47 o 
   0  18   6        5.36        2.89     31.90 o 
   1  18   6     2159.55     2463.81     57.77 o 
   2  18   6       37.07       49.09     22.10 o 
   3  18   6     1807.29     2056.01     55.13 o 
   4  18   6       80.55       90.61     28.29 o 
   5  18   6      198.27      268.81     45.95 o 
   6  18   6      181.97      226.12     40.78 o 
   7  18   6      591.39      600.65     62.93 o 
   8  18   6      194.17      186.12    111.16 o 
   1  19   6      693.81      890.98     44.51 o 
   2  19   6      119.10      108.91     25.53 o 
   3  19   6       24.93       15.01     22.88 o 
   4  19   6        1.19        0.00     25.50 o 
   5  19   6      188.44      202.50     40.33 o 
   6  19   6       70.60       81.07     36.77 o 
   7  19   6      661.45      631.04     71.56 o 
   0  20   6      827.31     1037.68     63.64 o 
   1  20   6      572.07      438.73     42.29 o 
   2  20   6       43.73       33.46     23.10 o 
   3  20   6      919.49      852.57     41.18 o 
   4  20   6        7.58        0.00     28.02 o 
   5  20   6      216.10      191.71     41.53 o 
   6  20   6      105.16      117.54     40.73 o 
   7  20   6      281.30      371.61     59.41 o 
   1  21   6       12.54        0.00     21.50 o 
   2  21   6       41.12        6.51     25.40 o 
   3  21   6      191.27      111.93     29.52 o 
   4  21   6       10.28        0.00     29.56 o 
   5  21   6      696.42      953.64     76.74 o 
   6  21   6        4.09        7.48     38.96 o 
   0  22   6      135.46       85.25     34.26 o 
   1  22   6      442.53      621.71     38.08 o 
   2  22   6        7.22       22.68     25.59 o 
   3  22   6      364.50      289.79     40.16 o 
   4  22   6        0.74       25.00     31.81 o 
   5  22   6      427.64      497.94     69.38 o 
   6  22   6       84.79       73.95     42.24 o 
   1  23   6      355.70      325.50     33.22 o 
   2  23   6      156.63      141.96     29.89 o 
   3  23   6       13.81        0.00     33.28 o 
   4  23   6       36.37      102.51     37.09 o 
   5  23   6      570.16      468.84     62.65 o 
   0  24   6       89.63       53.03     43.16 o 
   1  24   6      161.46      128.96     32.53 o 
   2  24   6        5.95        0.00     25.57 o 
   3  24   6       60.61       71.33     32.41 o 
   4  24   6       36.32       25.03     40.54 o 
   1  25   6       48.88       24.01     30.95 o 
   2  25   6      111.15       73.86     30.41 o 
   3  25   6       36.85       84.67     36.65 o 
   1   1   7      603.25      590.10     11.79 o 
   2   1   7    35592.20    37981.39    358.45 o 
   3   1   7     1148.52     1182.96     23.48 o 
   4   1   7     1255.80     1309.76     23.68 o 
   5   1   7     3699.27     3950.69     53.16 o 
   6   1   7     3582.53     4194.34     70.43 o 
   7   1   7     3586.25     3485.82     67.21 o 
   8   1   7     3062.89     3098.72     75.10 o 
   9   1   7     1508.65     1508.01     72.54 o 
  10   1   7       90.64       74.33     32.15 o 
  11   1   7      797.78      727.53     48.90 o 
   0   2   7    18571.22    20452.81    302.36 o 
   1   2   7     5424.56     6243.53     63.59 o 
   2   2   7    15567.88    17185.28    158.41 o 
   3   2   7     1311.88     1579.64     23.52 o 
   4   2   7      425.35      345.34     13.28 o 
   5   2   7     1513.28     1765.10     28.75 o 
   6   2   7     1813.75     1861.51     40.88 o 
   7   2   7     1315.02     1347.95     41.16 o 
   8   2   7     1357.88     1447.88     52.78 o 
   9   2   7      541.51      424.05     35.71 o 
  10   2   7        5.55        0.00     24.87 o 
  11   2   7      325.21      328.26     40.46 o 
   1   3   7     1761.87     2422.44     33.03 o 
   2   3   7     4563.48     4959.20     53.63 o 
   3   3   7        8.17       18.80      7.95 o 
   4   3   7     1730.17     2087.42     27.19 o 
   5   3   7     3305.72     3424.12     42.59 o 
   6   3   7       75.26      122.48     19.74 o 
   7   3   7     3821.92     3917.60     73.33 o 
   8   3   7      681.14      670.82     37.52 o 
   9   3   7     1485.49     1426.06     55.00 o 
  10   3   7      201.73      103.62     31.51 o 
  11   3   7      755.97      777.35    100.67 o 
   0   4   7      252.96      366.96     29.24 o 
   1   4   7     1153.64     1011.27     19.41 o 
   2   4   7      511.13      593.12     14.86 o 
   3   4   7     1994.88     1798.28     27.89 o 
   4   4   7      729.46      761.04     20.68 o 
   5   4   7      115.42      164.57     12.22 o 
   6   4   7     1612.73     1658.34     35.40 o 
   7   4   7      420.41      386.14     26.36 o 
   8   4   7     1009.69      929.88     43.61 o 
   9   4   7      460.28      476.56     37.21 o 
  10   4   7       72.55      103.48     30.51 o 
  11   4   7      202.54      221.77     37.96 o 
   1   5   7     2364.19     2088.50     29.94 o 
   2   5   7     2380.53     2580.62     35.24 o 
   3   5   7     1256.48     1493.34     26.21 o 
   4   5   7     1772.08     1354.79     26.19 o 
   5   5   7      545.67      617.98     19.83 o 
   6   5   7     3459.96     3430.39     54.64 o 
   7   5   7     1008.99     1064.59     38.74 o 
   8   5   7       23.06       17.22     23.10 o 
   9   5   7     1455.92     1513.85     56.48 o 
  10   5   7      896.49      926.83     50.40 o 
  11   5   7     1091.14     1138.16     57.73 o 
   0   6   7    39632.34    40616.77    590.65 o 
   1   6   7      686.03      874.94     19.43 o 
   2   6   7     1367.60     1575.19     25.42 o 
   3   6   7     2232.85     2002.70     56.82 o 
   4   6   7      970.97     1236.66     25.22 o 
   5   6   7      555.41      526.29     19.20 o 
   6   6   7      159.20      207.03     16.14 o 
   7   6   7     1426.84     1632.46     53.92 o 
   8   6   7      331.79      333.78     31.83 o 
   9   6   7      120.88      187.55     53.45 o 
  10   6   7      143.99      163.35     33.63 o 
  11   6   7       88.56       18.26     30.06 o 
   1   7   7       26.95       46.10      8.94 o 
   2   7   7    18226.55    19312.47    170.35 o 
   3   7   7      426.50      485.55     16.66 o 
   4   7   7       20.01        8.91      9.97 o 
   5   7   7     2811.10     2838.24     45.80 o 
   6   7   7     1453.30     1429.49     32.19 o 
   7   7   7      875.75     1045.79     38.62 o 
   8   7   7        2.44        0.00     21.41 o 
   9   7   7     1062.22     1084.64     58.97 o 
  10   7   7      856.54      729.52     46.07 o 
  11   7   7     2031.45     1995.50     73.75 o 
   0   8   7     6217.24     6797.68    124.37 o 
   1   8   7      327.90      207.04     11.85 o 
   2   8   7     6668.58     7298.87     74.55 o 
   3   8   7     1052.17      957.55     23.41 o 
   4   8   7     2404.40     2578.66     39.32 o 
   5   8   7      353.53      383.45     19.53 o 
   6   8   7      488.47      529.96     22.16 o 
   7   8   7       76.40       43.43     31.85 o 
   8   8   7      118.00       68.69     22.14 o 
   9   8   7      835.61      742.77     44.44 o 
  10   8   7      119.01       83.43     31.37 o 
   1   9   7      415.80      585.54     16.52 o 
   2   9   7      641.73      493.09     16.74 o 
   3   9   7     4992.69     4650.25     57.67 o 
   4   9   7     3306.92     3298.92     56.01 o 
   5   9   7       27.35       21.14     13.98 o 
   6   9   7     1659.50     1745.99     38.70 o 
   7   9   7       35.60       60.15     21.11 o 
   8   9   7      170.73       49.53     22.81 o 
   9   9   7     1281.06     1363.50     56.28 o 
  10   9   7      241.94      220.03     35.78 o 
   0  10   7     4755.51     4834.59    101.27 o 
   1  10   7       25.05       12.44      8.25 o 
   2  10   7        2.75        0.00      8.85 o 
   3  10   7     1340.97     1284.12     27.92 o 
   4  10   7     3600.49     4547.30     59.02 o 
   5  10   7      157.64      167.21     24.85 o 
   6  10   7      903.06      740.84     39.45 o 
   7  10   7      440.17      449.03     43.72 o 
   8  10   7       68.71       66.46     23.28 o 
   9  10   7      936.05     1026.11     51.06 o 
  10  10   7      124.99      104.88     32.16 o 
   1  11   7     1107.11     1274.45     33.77 o 
   2  11   7      693.78      646.79     22.69 o 
   3  11   7      753.50      785.95     22.14 o 
   4  11   7      418.74      376.43     21.21 o 
   5  11   7      248.65      226.79     19.64 o 
   6  11   7     1114.28     1136.01     38.46 o 
   7  11   7      358.79      431.84     32.06 o 
   8  11   7     1122.85     1324.61     48.44 o 
   9  11   7     1185.16     1124.60     61.04 o 
  10  11   7        5.85        0.00     29.09 o 
   0  12   7     1593.51     1422.59     55.11 o 
   1  12   7     2542.82     2296.70     45.93 o 
   2  12   7     2163.41     2315.69     44.68 o 
   3  12   7     1000.71      777.14     26.03 o 
   4  12   7      366.17      220.77     19.63 o 
   5  12   7      753.09      814.80     34.68 o 
   6  12   7     1356.87     1320.53     39.36 o 
   7  12   7      229.65      219.55     38.12 o 
   8  12   7      309.48      314.89     44.74 o 
   9  12   7      327.33      358.43     37.83 o 
  10  12   7       80.87       69.15     38.70 o 
   1  13   7     2260.62     1685.19     41.12 o 
   2  13   7     1214.57      894.03     43.04 o 
   3  13   7      490.27      469.55     25.46 o 
   4  13   7       23.61        0.00     15.70 o 
   5  13   7        1.58        0.00     18.72 o 
   6  13   7      449.15      454.80     35.37 o 
   7  13   7      304.76      329.77     35.81 o 
   8  13   7      572.70      484.23     42.21 o 
   9  13   7      612.46      684.47     66.60 o 
   0  14   7     2303.09     2109.56    127.45 o 
   1  14   7      725.53      737.58     30.26 o 
   2  14   7       12.04       21.44     16.03 o 
   3  14   7        5.92       15.36     15.36 o 
   4  14   7        9.75        0.00     17.49 o 
   5  14   7      716.97      634.84     31.56 o 
   6  14   7      183.08      269.34     46.74 o 
   7  14   7     1138.73     1134.67     52.06 o 
   8  14   7       28.99        0.00     31.30 o 
   9  14   7        7.81        0.00     34.95 o 
   1  15   7      166.41      231.72     24.12 o 
   2  15   7       66.82        4.27     15.35 o 
   3  15   7      886.86      843.76     29.43 o 
   4  15   7      166.22      232.18     24.07 o 
   5  15   7      256.01      260.30     26.07 o 
   6  15   7      504.19      422.47     37.21 o 
   7  15   7     1252.17     1394.52     86.30 o 
   8  15   7      434.03      592.20     67.86 o 
   9  15   7       87.23      157.08     42.93 o 
   0  16   7     4266.76     3821.97    150.41 o 
   1  16   7     1791.76     1920.85     48.54 o 
   2  16   7      104.33       84.16     21.39 o 
   3  16   7       14.34        0.00     16.83 o 
   4  16   7       62.07       46.13     26.86 o 
   5  16   7     1205.25     1310.00     43.59 o 
   6  16   7      919.11     1044.72     46.17 o 
   7  16   7      594.45      544.07     42.84 o 
   8  16   7       59.15       45.43     41.00 o 
   9  16   7        1.00        0.60     37.34 o 
   1  17   7      365.01      457.06     30.12 o 
   2  17   7       50.50       88.33     23.46 o 
   3  17   7       17.10       25.30     17.81 o 
   4  17   7       61.83       42.55     21.22 o 
   5  17   7      344.56      332.45     43.08 o 
   6  17   7       67.06       93.42     37.41 o 
   7  17   7      488.35      384.96     77.70 o 
   8  17   7       30.02       48.52     94.00 o 
   0  18   7      508.06      536.58     48.96 o 
   1  18   7     1096.27      997.91     39.21 o 
   2  18   7        7.73        0.00     21.86 o 
   3  18   7      920.83     1306.41     45.86 o 
   4  18   7        4.83        0.00     25.29 o 
   5  18   7      389.91      346.70     42.67 o 
   6  18   7      149.90       42.73     35.01 o 
   7  18   7      831.28      977.51     87.60 o 
   8  18   7        0.15        0.00     56.06 o 
   1  19   7     1259.18      965.07     40.09 o 
   2  19   7       30.53       37.46     23.63 o 
   3  19   7        4.60       11.97     21.38 o 
   4  19   7      776.05      775.30     46.69 o 
   5  19   7      231.94      221.71     42.01 o 
   6  19   7       90.05       58.01     37.69 o 
   7  19   7       96.64      167.06     51.79 o 
   0  20   7      394.16      336.59     47.04 o 
   1  20   7      265.29      315.70     32.29 o 
   2  20   7      309.68      364.67     32.07 o 
   3  20   7      481.94      379.16     33.72 o 
   4  20   7      103.49       84.96     31.14 o 
   5  20   7      207.22      234.84     43.57 o 
   6  20   7        0.94       37.71     42.78 o 
   7  20   7      160.56      148.11     52.63 o 
   1  21   7       19.69       37.52     26.50 o 
   2  21   7       54.31       56.00     24.73 o 
   3  21   7      195.64      191.92     35.43 o 
   4  21   7       72.18      103.84     34.15 o 
   5  21   7       33.02       39.05     38.12 o 
   6  21   7        0.09        0.00     44.52 o 
   0  22   7       50.93       34.47     41.76 o 
   1  22   7      965.69     1011.82     48.27 o 
   2  22   7      222.17      225.86     30.91 o 
   3  22   7      790.12      956.87     55.59 o 
   4  22   7        0.58        0.00     31.31 o 
   5  22   7      530.50      569.63     56.00 o 
   1  23   7      263.65      325.04     35.81 o 
   2  23   7       54.59       68.20     28.80 o 
   3  23   7       40.17       25.60     33.76 o 
   4  23   7       54.59        0.00     33.29 o 
   5  23   7       24.98       60.80     40.61 o 
   0  24   7        1.54        0.00     36.06 o 
   1  24   7      126.08      191.54     34.27 o 
   2  24   7      100.97      118.00     31.34 o 
   3  24   7      415.66      286.36     43.09 o 
   4  24   7       27.25       22.69     34.84 o 
   1  25   7      308.56      242.23     36.84 o 
   2  25   7       19.36        0.00     28.11 o 
   0   0   8    81356.96    80634.07   1439.93 o 
   1   0   8    29779.76    28240.99    398.03 o 
   2   0   8     4751.91     3993.18     65.76 o 
   3   0   8    15640.53    15886.87    211.29 o 
   4   0   8     5699.13     6809.73    103.03 o 
   5   0   8     1817.93     2031.05     88.34 o 
   6   0   8    16072.30    15705.06    402.59 o 
   7   0   8     1014.57      893.19     62.40 o 
   8   0   8      739.16      708.39     55.43 o 
   9   0   8     2736.47     2802.75    250.16 o 
  10   0   8        7.27        0.00     38.71 o 
  11   0   8      109.80      188.88     52.24 o 
   1   1   8    13260.32    11166.15    126.58 o 
   2   1   8     1719.67     2087.57     32.56 o 
   3   1   8     4259.09     4098.77     48.92 o 
   4   1   8     1006.98     1012.41     22.12 o 
   5   1   8     5333.28     5647.99    101.73 o 
   6   1   8     2235.62     2033.36     51.73 o 
   7   1   8        1.36        3.23     15.56 o 
   8   1   8        2.26        8.68     22.21 o 
   9   1   8       11.99        0.00     34.24 o 
  10   1   8        3.93        0.00     28.33 o 
  11   1   8       16.62        0.00     32.48 o 
   0   2   8    50346.01    56456.05    987.80 o 
   1   2   8      848.57      765.93     16.09 o 
   2   2   8     2943.10     2828.11     36.90 o 
   3   2   8      445.15      498.40     15.56 o 
   4   2   8      636.24      414.44     12.20 o 
   5   2   8     1811.96     1798.68     34.11 o 
   6   2   8    13499.02    12478.69    149.17 o 
   7   2   8      471.38      497.53     25.13 o 
   8   2   8      639.17      723.23     40.45 o 
   9   2   8     2502.73     2355.16     69.02 o 
  10   2   8      202.89      302.44     54.33 o 
  11   2   8      235.91      244.89     37.50 o 
   1   3   8       48.92        2.79      7.45 o 
   2   3   8     2031.02     2072.33     28.59 o 
   3   3   8    10140.17    10203.48     95.34 o 
   4   3   8      910.20      949.96     22.72 o 
   5   3   8        3.39        0.00      9.94 o 
   6   3   8      412.02      334.60     28.11 o 
   7   3   8      856.46      912.97     45.60 o 
   8   3   8     2339.09     2551.10     69.96 o 
   9   3   8       40.33       34.66     26.41 o 
  10   3   8       71.94       43.31     31.77 o 
  11   3   8      241.03      230.49     36.82 o 
   0   4   8     6258.96     5955.56    104.70 o 
   1   4   8    33027.23    33856.58    300.91 o 
   2   4   8    33116.08    34210.34    304.47 o 
   3   4   8     4149.70     4047.77     50.57 o 
   4   4   8     6048.59     6462.40     66.95 o 
   5   4   8     1702.70     1731.79     32.04 o 
   6   4   8       78.84      121.74     17.72 o 
   7   4   8     2011.51     1950.11     50.00 o 
   8   4   8     5147.25     5193.87    151.42 o 
   9   4   8      610.19      603.29     53.83 o 
  10   4   8      369.53      351.37     38.29 o 
  11   4   8      450.64      451.09     43.21 o 
   1   5   8     8873.50     8408.46     90.93 o 
   2   5   8       16.82       14.31      8.67 o 
   3   5   8     1544.70     1654.45     28.23 o 
   4   5   8      541.22      661.00     17.97 o 
   5   5   8     2311.21     2657.83     40.96 o 
   6   5   8       62.00       77.50     15.25 o 
   7   5   8       22.33       44.26     20.16 o 
   8   5   8        2.46        0.00     22.39 o 
   9   5   8      300.02      255.02     37.29 o 
  10   5   8        0.56       21.22     29.19 o 
  11   5   8        0.52        0.00     30.11 o 
   0   6   8      598.84      418.05     38.22 o 
   1   6   8      407.36      403.09     14.33 o 
   2   6   8    20378.67    21617.35    188.30 o 
   3   6   8     1121.27     1060.23     25.70 o 
   4   6   8     4396.82     4533.07     60.46 o 
   5   6   8     1726.21     1642.96     35.08 o 
   6   6   8     1217.48     1234.83     31.94 o 
   7   6   8     1269.61     1343.29     50.14 o 
   8   6   8     4358.22     4113.89    106.42 o 
   9   6   8      177.14      173.44     30.67 o 
  10   6   8     1047.21     1056.38     53.61 o 
  11   6   8      219.73      175.26     38.14 o 
   1   7   8     1704.91     1692.83     28.86 o 
   2   7   8     2564.69     2265.38     32.94 o 
   3   7   8       25.72       48.27     10.97 o 
   4   7   8      260.71      522.62     18.06 o 
   5   7   8       47.56       54.09     13.05 o 
   6   7   8     3405.38     3423.37     56.67 o 
   7   7   8      216.70      214.51     24.44 o 
   8   7   8        1.68        0.00     19.42 o 
   9   7   8      275.70      262.30     33.23 o 
  10   7   8       18.66       23.04     29.92 o 
   0   8   8       24.33       56.44     19.75 o 
   1   8   8     3513.39     3558.38     46.08 o 
   2   8   8    18051.84    16955.14    153.26 o 
   3   8   8    11683.47    12034.97    120.90 o 
   4   8   8     3864.69     3243.67     45.89 o 
   5   8   8     5490.01     5394.74     71.61 o 
   6   8   8      397.15      387.78     22.12 o 
   7   8   8     3514.47     3351.42     76.37 o 
   8   8   8     1484.41     1708.78     60.98 o 
   9   8   8      135.00       96.56     37.73 o 
  10   8   8      696.94      701.00     68.20 o 
   1   9   8      598.88      633.56     18.32 o 
   2   9   8     7963.15     7735.80     80.04 o 
   3   9   8     1480.33     1553.33     31.14 o 
   4   9   8     3505.66     3632.59     50.43 o 
   5   9   8      113.39      217.65     17.96 o 
   6   9   8      350.64      227.08     20.64 o 
   7   9   8      206.43      147.54     23.67 o 
   8   9   8      517.30      411.05     32.52 o 
   9   9   8       90.09       54.80     48.49 o 
  10   9   8      526.67      569.55     44.00 o 
   0  10   8    13810.95    13640.41    227.08 o 
   1  10   8       41.57       22.42     12.37 o 
   2  10   8      785.95      657.99     19.53 o 
   3  10   8      675.06      533.22     20.30 o 
   4  10   8     6161.24     6861.00     79.97 o 
   5  10   8     4030.30     3948.06     60.25 o 
   6  10   8     9914.22     9652.73    124.40 o 
   7  10   8       28.83       18.74     20.35 o 
   8  10   8        5.56        0.00     20.54 o 
   9  10   8       95.71      129.99     31.87 o 
  10  10   8      495.19      498.43     45.96 o 
   1  11   8      139.89       97.49     18.02 o 
   2  11   8     3654.97     4801.18     64.25 o 
   3  11   8      485.19      542.70     19.61 o 
   4  11   8     3223.01     2904.34     45.93 o 
   5  11   8       33.78        0.00     16.23 o 
   6  11   8     1092.67     1194.40     50.94 o 
   7  11   8      147.33      219.41     26.31 o 
   8  11   8        1.07       21.95     22.87 o 
   9  11   8       30.74       68.12     29.13 o 
  10  11   8      434.60      415.07     49.21 o 
   0  12   8     4641.43     3570.95     89.10 o 
   1  12   8      106.75       64.01     17.55 o 
   2  12   8     1125.02      772.66     25.99 o 
   3  12   8     3342.98     3742.38     56.57 o 
   4  12   8     3493.85     2680.36     56.02 o 
   5  12   8     6915.44     7428.68    105.88 o 
   6  12   8     4016.51     4114.70     91.11 o 
   7  12   8     1128.79      995.27     47.24 o 
   8  12   8       94.85      138.63     36.72 o 
   9  12   8      378.65      367.09     56.77 o 
  10  12   8       93.90       94.93     42.16 o 
   1  13   8        5.93        0.00     16.56 o 
   2  13   8     1093.55      922.86     29.30 o 
   3  13   8       76.12       49.23     15.96 o 
   4  13   8     1886.76     2183.91     67.36 o 
   5  13   8       44.98        0.00     18.82 o 
   6  13   8      264.06      186.99     30.60 o 
   7  13   8       38.98       98.63     29.71 o 
   8  13   8      227.67      263.03     37.42 o 
   9  13   8        4.47        0.00     33.43 o 
   0  14   8     2311.34     2589.60    153.24 o 
   1  14   8      860.43      691.61     31.60 o 
   2  14   8     1135.98     1446.28     55.83 o 
   3  14   8     1361.15     1087.26     34.86 o 
   4  14   8     1274.57     1644.91     45.05 o 
   5  14   8       31.76       20.40     20.02 o 
   6  14   8     1192.62     1283.56     53.38 o 
   7  14   8      324.84      313.21     59.04 o 
   8  14   8      259.59      154.47     40.22 o 
   9  14   8      412.55      508.26     54.60 o 
   1  15   8       57.98       84.65     22.22 o 
   2  15   8     1016.99      862.06     33.94 o 
   3  15   8       82.57       41.53     17.81 o 
   4  15   8       67.69      136.07     22.45 o 
   5  15   8        1.11       23.09     20.89 o 
   6  15   8      193.00      246.97     33.06 o 
   7  15   8        0.73        0.00     38.58 o 
   8  15   8     1657.21     1542.15     75.41 o 
   9  15   8       13.68        3.89     45.46 o 
   0  16   8      906.80      773.65     60.83 o 
   1  16   8      619.90      783.30     36.30 o 
   2  16   8     2779.73     2445.78     64.90 o 
   3  16   8      393.08      451.72     25.64 o 
   4  16   8     2658.60     2236.64     60.28 o 
   5  16   8      484.46      641.14     34.13 o 
   6  16   8      154.36      156.57     32.89 o 
   7  16   8     1127.37     1158.34     57.52 o 
   8  16   8      908.41      967.48     63.61 o 
   1  17   8        7.73        0.00     21.10 o 
   2  17   8     2684.70     3052.33     68.26 o 
   3  17   8      179.32      105.62     20.23 o 
   4  17   8        1.64       30.55     26.32 o 
   5  17   8       41.39        2.72     21.48 o 
   6  17   8       46.10       28.01     29.73 o 
   7  17   8        7.74      117.49     33.60 o 
   8  17   8      938.72     1217.65     69.91 o 
   0  18   8      372.77      477.60     57.56 o 
   1  18   8     1506.96     1264.65     49.83 o 
   2  18   8      409.89      448.85     31.59 o 
   3  18   8       74.53       89.48     24.06 o 
   4  18   8      487.56      672.81     49.93 o 
   5  18   8        6.82        0.00     26.80 o 
   6  18   8        4.35       44.59     43.29 o 
   7  18   8      327.71      410.05     56.75 o 
   8  18   8      400.59      412.93     78.93 o 
   1  19   8      178.94      200.82     29.42 o 
   2  19   8      803.21      788.49     42.46 o 
   3  19   8        9.97       32.84     24.13 o 
   4  19   8        1.95       22.41     32.10 o 
   5  19   8        0.79       12.38     34.66 o 
   6  19   8      345.64      232.45     50.42 o 
   7  19   8       46.52      122.59     56.13 o 
   0  20   8      414.40      339.16     47.16 o 
   1  20   8      415.58      528.25     36.78 o 
   2  20   8     1383.75     1291.92     46.94 o 
   3  20   8      124.40      153.66     30.91 o 
   4  20   8      812.76      811.25     48.56 o 
   5  20   8       68.60       88.68     39.06 o 
   6  20   8       94.68      109.18     47.62 o 
   7  20   8      220.65      210.88     55.26 o 
   1  21   8        3.05       30.62     26.70 o 
   2  21   8       23.21       51.89     25.94 o 
   3  21   8       49.44        2.64     28.82 o 
   4  21   8      303.91      386.02     41.62 o 
   5  21   8       12.98       25.20     38.92 o 
   6  21   8      338.48      372.49     59.43 o 
   0  22   8      168.33      180.18     80.40 o 
   1  22   8        3.41        0.00     27.28 o 
   2  22   8      148.37      194.41     29.08 o 
   3  22   8      166.07      106.46     35.35 o 
   4  22   8      163.18      141.02     36.18 o 
   5  22   8        9.32        0.00     39.36 o 
   1  23   8       87.43       32.93     29.90 o 
   2  23   8      154.31      157.24     33.07 o 
   3  23   8       10.40       25.79     34.20 o 
   4  23   8      624.40      551.37     48.49 o 
   0  24   8      728.85      773.54    106.11 o 
   1  24   8       49.53       32.55     31.46 o 
   2  24   8      119.98       83.51     33.20 o 
   3  24   8      115.96      122.87     37.95 o 
   1  25   8       87.69       74.59     33.52 o 
   2  25   8       49.03       13.81     31.92 o 
   1   1   9      204.00      164.62      8.77 o 
   2   1   9      642.32      729.38     22.00 o 
   3   1   9    11360.06    12989.78    126.09 o 
   4   1   9      891.74     1014.62     27.41 o 
   5   1   9     1962.49     1766.61     34.27 o 
   6   1   9     2655.03     2492.02     48.81 o 
   7   1   9     1224.36     1187.96     38.56 o 
   8   1   9     3808.46     3837.12    145.09 o 
   9   1   9      631.88      607.63     40.99 o 
  10   1   9      365.38      379.14     46.90 o 
  11   1   9       39.73       72.02     32.43 o 
   0   2   9     3105.68     3165.42     57.33 o 
   1   2   9     3318.57     3797.76     42.42 o 
   2   2   9      210.98      206.18     12.39 o 
   3   2   9     4936.20     5144.12     62.62 o 
   4   2   9     2194.11     2016.08     32.49 o 
   5   2   9     1641.66     1616.45     42.95 o 
   6   2   9      194.10      173.93     18.91 o 
   7   2   9      157.79      131.57     19.77 o 
   8   2   9      426.55      414.09     35.01 o 
   9   2   9      487.74      460.92     42.47 o 
  10   2   9      139.68      119.08     31.59 o 
  11   2   9       78.49       39.91     32.01 o 
   1   3   9     3571.89     3706.62     47.35 o 
   2   3   9     2750.77     2322.14     31.41 o 
   3   3   9     2638.58     2679.41     37.98 o 
   4   3   9     2367.25     2339.55     32.69 o 
   5   3   9       87.74       86.52     13.75 o 
   6   3   9     3273.29     3008.61     54.55 o 
   7   3   9     1031.30     1237.08     60.14 o 
   8   3   9     2580.64     2341.96    132.10 o 
   9   3   9      337.42      348.03     35.98 o 
  10   3   9      629.86      637.09     45.19 o 
  11   3   9       86.58       88.15     34.23 o 
   0   4   9      560.55      438.67     25.52 o 
   1   4   9     8453.93     8686.33     96.07 o 
   2   4   9     1870.61     2274.80     33.36 o 
   3   4   9     3581.49     3570.75     43.17 o 
   4   4   9      520.17      511.71     15.99 o 
   5   4   9     2227.76     2133.98     39.54 o 
   6   4   9     2868.32     2594.31     50.45 o 
   7   4   9       27.75       17.47     19.26 o 
   8   4   9       10.80       22.31     22.64 o 
   9   4   9      607.08      740.85     59.17 o 
  10   4   9      103.82       63.27     30.80 o 
  11   4   9      252.92      192.63     36.37 o 
   1   5   9     3336.48     4159.80     49.89 o 
   2   5   9     6314.42     5955.57     66.16 o 
   3   5   9       86.73       39.84     10.46 o 
   4   5   9      158.03      177.89     12.53 o 
   5   5   9     1671.44     1883.00     37.54 o 
   6   5   9      720.19      748.01     33.88 o 
   7   5   9      262.46      258.64     25.69 o 
   8   5   9     1871.62     1795.60     52.91 o 
   9   5   9      120.68      120.81     29.05 o 
  10   5   9      866.88      881.49     88.51 o 
  11   5   9      288.77      319.45     50.38 o 
   0   6   9       16.06       22.42     18.24 o 
   1   6   9        1.43        6.91      9.51 o 
   2   6   9     2776.56     2752.37     44.13 o 
   3   6   9     1732.35     1523.01     28.63 o 
   4   6   9        4.07       10.28     10.68 o 
   5   6   9       94.29       90.07     16.51 o 
   6   6   9      177.62      132.66     17.47 o 
   7   6   9       12.91        9.02     20.03 o 
   8   6   9       43.38       65.83     21.81 o 
   9   6   9       93.17       46.75     26.37 o 
  10   6   9       55.23       32.24     30.07 o 
   1   7   9      139.98      155.00     12.11 o 
   2   7   9     5274.72     5047.40     59.91 o 
   3   7   9        9.14        9.44     10.68 o 
   4   7   9     5351.58     5563.60     65.92 o 
   5   7   9     5696.00     5916.00     77.73 o 
   6   7   9     1250.37     1202.75     40.05 o 
   7   7   9      204.34      279.78     26.77 o 
   8   7   9      414.26      304.16     28.75 o 
   9   7   9      113.95      130.79     53.83 o 
  10   7   9     1702.85     1561.78     96.87 o 
   0   8   9      596.98      459.32     30.67 o 
   1   8   9     1563.08     1815.24     32.89 o 
   2   8   9       71.86       50.40     11.00 o 
   3   8   9    17111.58    17213.91    191.43 o 
   4   8   9     6492.16     6745.28     77.35 o 
   5   8   9      725.61      884.68     29.48 o 
   6   8   9      158.57      143.29     18.31 o 
   7   8   9      225.81      232.80     26.84 o 
   8   8   9      532.91      415.76     31.23 o 
   9   8   9      429.89      405.59     38.69 o 
  10   8   9      320.33      199.37     36.44 o 
   1   9   9     1701.23     1701.93     35.31 o 
   2   9   9      791.45      937.18     22.52 o 
   3   9   9       65.46       55.65     18.08 o 
   4   9   9      991.03      984.35     26.02 o 
   5   9   9     3468.20     4019.37     60.52 o 
   6   9   9       12.42        9.80     16.35 o 
   7   9   9      146.94      173.73     24.48 o 
   8   9   9      761.92      912.20     41.58 o 
   9   9   9      623.76      665.29     56.69 o 
  10   9   9     1196.11     1155.69     77.11 o 
   0  10   9      884.67     1001.56     43.64 o 
   1  10   9      657.91      530.09     25.30 o 
   2  10   9     2358.35     2120.56     34.59 o 
   3  10   9     5127.82     5423.97     63.59 o 
   4  10   9     2670.29     2571.85     42.74 o 
   5  10   9      673.18      717.60     26.76 o 
   6  10   9        4.82        0.00     16.81 o 
   7  10   9      530.76      530.92     32.21 o 
   8  10   9      635.55      805.78     41.87 o 
   9  10   9      308.12      386.52     71.44 o 
  10  10   9      501.71      536.40     45.40 o 
   1  11   9       43.20       59.73     17.85 o 
   2  11   9     7238.56     7407.39     87.80 o 
   3  11   9      149.10      233.91     18.40 o 
   4  11   9      362.30      381.04     22.99 o 
   5  11   9     1387.47     1329.96     35.43 o 
   6  11   9       74.17       60.39     19.48 o 
   7  11   9      416.26      470.84     39.37 o 
   8  11   9      422.11      368.80     32.27 o 
   9  11   9      107.60       64.50     33.08 o 
  10  11   9      878.54      795.25     71.96 o 
   0  12   9      518.57      443.97     52.87 o 
   1  12   9      360.86      470.41     44.26 o 
   2  12   9     1432.28     1251.99     32.27 o 
   3  12   9        3.72        0.00     17.10 o 
   4  12   9      679.73      966.18     54.25 o 
   5  12   9      304.76      282.71     24.51 o 
   6  12   9       36.15       54.60     26.58 o 
   7  12   9      153.85      165.60     42.45 o 
   8  12   9      576.99      519.51     43.95 o 
   9  12   9       72.32       14.87     53.03 o 
   1  13   9      369.44      247.28     23.71 o 
   2  13   9     1125.76     1108.74     30.98 o 
   3  13   9       92.48       52.30     16.69 o 
   4  13   9       72.34       85.11     21.02 o 
   5  13   9       28.55        3.89     21.00 o 
   6  13   9      424.33      406.18     36.41 o 
   7  13   9     2229.86     2256.77     81.56 o 
   8  13   9      589.01      685.82     47.49 o 
   9  13   9      106.70      169.80     42.32 o 
   0  14   9      885.77      620.40     85.20 o 
   1  14   9      663.55      614.57     35.39 o 
   2  14   9     2327.97     2330.58     51.06 o 
   3  14   9     1875.62     1834.43     42.15 o 
   4  14   9     1127.17     1000.20     37.56 o 
   5  14   9        1.24        0.00     19.83 o 
   6  14   9     1075.72     1146.16     58.34 o 
   7  14   9        0.71       17.07     28.66 o 
   8  14   9      602.95      745.45     54.75 o 
   9  14   9       60.40       90.88     40.56 o 
   1  15   9      318.99      526.84     31.03 o 
   2  15   9        7.85        0.00     18.54 o 
   3  15   9      367.66      481.58     25.88 o 
   4  15   9       25.49       16.58     24.56 o 
   5  15   9       81.77      112.84     28.82 o 
   6  15   9      598.62      816.44     46.81 o 
   7  15   9      504.39      531.23     42.53 o 
   8  15   9      210.94      168.86     41.43 o 
   9  15   9        3.99        0.00     32.12 o 
   0  16   9     2796.06     2690.34     87.06 o 
   1  16   9      759.31      842.86     37.11 o 
   2  16   9      136.07      127.20     23.53 o 
   3  16   9      162.35      225.88     22.56 o 
   4  16   9      682.53      704.76     35.14 o 
   5  16   9       97.75      123.05     24.68 o 
   6  16   9      923.76      862.61     56.04 o 
   7  16   9       47.34       69.87     32.57 o 
   8  16   9       22.93       36.73     37.48 o 
   1  17   9       11.73        0.00     22.34 o 
   2  17   9     1006.48      977.66     39.09 o 
   3  17   9      901.28      733.02     31.02 o 
   4  17   9      338.28      433.12     31.36 o 
   5  17   9      222.47      300.34     29.62 o 
   6  17   9      412.77      332.01     38.52 o 
   7  17   9       12.28        0.00     31.93 o 
   8  17   9      144.31       94.76     41.14 o 
   0  18   9      510.88      371.13     46.04 o 
   1  18   9        0.57       12.32     23.64 o 
   2  18   9      769.09      950.44     40.02 o 
   3  18   9      190.16      105.21     27.85 o 
   4  18   9     1033.31     1141.35     51.87 o 
   5  18   9        0.38        0.00     28.29 o 
   6  18   9      978.76      905.76     68.01 o 
   7  18   9       14.21        0.00     43.18 o 
   1  19   9       81.91       23.70     24.45 o 
   2  19   9      417.72      366.82     31.46 o 
   3  19   9       45.43       33.53     25.42 o 
   4  19   9       63.99      116.32     42.94 o 
   5  19   9      141.28      135.66     35.42 o 
   6  19   9       75.87      176.95     50.32 o 
   7  19   9      187.71      108.59     49.78 o 
   0  20   9      246.92      284.62     65.29 o 
   1  20   9       39.25       64.08     26.24 o 
   2  20   9     1513.61     1381.76     51.35 o 
   3  20   9      269.62      234.35     30.97 o 
   4  20   9      672.68      648.97     47.04 o 
   5  20   9        0.64       32.82     37.67 o 
   6  20   9      293.27      323.01     84.13 o 
   1  21   9        0.70        0.00     24.90 o 
   2  21   9       37.37       33.77     28.75 o 
   3  21   9       86.05        8.27     46.40 o 
   4  21   9       31.99       51.61     34.71 o 
   5  21   9      159.09      103.99     49.03 o 
   6  21   9       39.44        0.00     46.01 o 
   0  22   9      321.56      319.02     50.57 o 
   1  22   9       66.22       84.94     30.54 o 
   2  22   9      998.87     1226.17     54.03 o 
   3  22   9      324.89      386.28     42.92 o 
   4  22   9      650.38      744.85     51.24 o 
   5  22   9       33.09       43.57     49.30 o 
   1  23   9        4.85        0.00     28.63 o 
   2  23   9       13.93       37.79     29.25 o 
   3  23   9       14.73        0.00     33.07 o 
   4  23   9        0.16        0.00     34.17 o 
   0  24   9      883.37      755.11     66.92 o 
   1  24   9       19.53       38.32     31.54 o 
   2  24   9      547.79      514.91     54.20 o 
   3  24   9      140.24      127.23     46.51 o 
   1  25   9       26.84        2.64     33.14 o 
   0   0  10    65649.47    71344.86   2636.76 o 
   1   0  10    72142.76    75324.23    829.01 o 
   2   0  10    19406.72    20707.39    315.05 o 
   3   0  10       36.99       39.40     14.26 o 
   4   0  10     6711.10     6109.39     98.14 o 
   5   0  10     4454.74     4762.33     83.45 o 
   6   0  10     6078.82     5284.03    111.71 o 
   7   0  10     1620.40     1651.71     59.98 o 
   8   0  10     4470.54     4025.81    128.28 o 
   9   0  10        8.77        0.00     74.74 o 
  10   0  10      524.30      447.23     72.26 o 
  11   0  10      136.90      154.04     51.03 o 
   1   1  10     8143.55     8113.80     74.07 o 
   2   1  10     1886.19     1529.63     28.21 o 
   3   1  10     1953.34     2263.28     39.91 o 
   4   1  10      287.00      300.93     15.96 o 
   5   1  10     2480.45     2061.40     55.56 o 
   6   1  10     1507.86     1571.12     39.60 o 
   7   1  10        6.03        0.00     16.37 o 
   8   1  10        3.77       16.71     23.15 o 
   9   1  10      343.27      336.51     36.25 o 
  10   1  10       91.16       54.06     29.43 o 
  11   1  10      190.86      235.43     47.29 o 
   0   2  10     8102.09     8426.22    121.94 o 
   1   2  10    56251.08    59589.32    466.73 o 
   2   2  10     5713.73     5983.86     61.74 o 
   3   2  10     1660.75     1586.93     33.98 o 
   4   2  10     3459.95     3430.04     46.34 o 
   5   2  10    15570.60    13107.34    141.93 o 
   6   2  10      658.50      755.16     28.49 o 
   7   2  10     5187.94     4711.41     96.35 o 
   8   2  10     2589.19     2657.22     71.86 o 
   9   2  10      407.42      329.79     34.94 o 
  10   2  10      400.06      414.90     39.95 o 
  11   2  10      241.73      254.14     38.04 o 
   1   3  10     4038.06     3197.84     39.42 o 
   2   3  10     2942.15     3417.46     41.24 o 
   3   3  10      143.68      158.74     18.91 o 
   4   3  10     4043.44     3961.81     61.37 o 
   5   3  10       30.79       56.76     13.75 o 
   6   3  10        8.15       18.07     15.84 o 
   7   3  10     3109.49     2974.30     69.98 o 
   8   3  10       56.26       76.44     25.38 o 
   9   3  10        4.87       11.83     24.91 o 
  10   3  10       25.42       44.38     29.33 o 
  11   3  10      403.20      252.21     40.30 o 
   0   4  10    47504.16    49576.13    716.69 o 
   1   4  10    17981.11    19115.64    178.12 o 
   2   4  10    19897.43    20926.58    183.59 o 
   3   4  10    26950.88    26625.27    244.98 o 
   4   4  10     2157.12     1984.52     34.09 o 
   5   4  10       30.36       11.13     12.74 o 
   6   4  10     8121.97     7626.96    103.96 o 
   7   4  10     2487.68     2336.58     55.93 o 
   8   4  10     1983.95     1768.76     57.40 o 
   9   4  10      599.86      616.24     41.66 o 
  10   4  10      443.67      451.50     41.33 o 
   1   5  10       33.79       47.38     10.16 o 
   2   5  10      118.13       86.32     11.17 o 
   3   5  10     2883.14     3261.01     45.48 o 
   4   5  10     2084.23     2399.61     38.33 o 
   5   5  10      113.38       86.85     14.96 o 
   6   5  10      290.53      295.40     25.78 o 
   7   5  10      360.10      415.98     44.92 o 
   8   5  10       65.39       39.64     23.30 o 
   9   5  10       29.29       48.87     26.81 o 
  10   5  10      106.77      126.05     32.23 o 
   0   6  10     1251.60     1488.98     48.52 o 
   1   6  10    11615.09    11986.28    119.05 o 
   2   6  10     4339.63     4373.23     54.35 o 
   3   6  10    11916.81    11981.80    128.62 o 
   4   6  10     1744.40     1615.39     29.41 o 
   5   6  10     2774.46     2567.23     45.81 o 
   6   6  10     4695.84     4653.52     74.38 o 
   7   6  10      582.97      530.24     37.62 o 
   8   6  10      651.73      724.86     41.29 o 
   9   6  10     1423.38     1420.91     85.74 o 
  10   6  10      300.45      287.33     37.48 o 
   1   7  10       77.83       40.48     11.10 o 
   2   7  10       97.31      117.55     12.64 o 
   3   7  10     2267.99     2779.82     39.45 o 
   4   7  10      291.20      346.79     17.19 o 
   5   7  10     1760.86     1795.67     42.42 o 
   6   7  10      231.20      245.19     20.29 o 
   7   7  10      126.96      125.30     23.32 o 
   8   7  10       10.11        0.00     20.89 o 
   9   7  10       20.17       11.77     26.57 o 
  10   7  10      100.75      169.15     38.09 o 
   0   8  10    11694.82     9772.27    170.62 o 
   1   8  10     3699.53     3324.20     45.90 o 
   2   8  10     5895.57     5913.39     69.16 o 
   3   8  10    18817.38    18162.26    165.46 o 
   4   8  10     6121.17     6498.36     76.18 o 
   5   8  10     4809.43     4533.81     66.51 o 
   6   8  10     5464.92     5385.23     76.58 o 
   7   8  10      698.09      747.31     36.19 o 
   8   8  10      214.30      160.61     27.15 o 
   9   8  10      818.68      786.11     46.24 o 
  10   8  10      130.63       62.55     47.34 o 
   1   9  10     6512.03     6518.61     89.86 o 
   2   9  10       16.54       29.06     11.60 o 
   3   9  10      459.84      499.89     18.89 o 
   4   9  10       51.50       84.87     14.66 o 
   5   9  10     4367.59     4305.16     69.03 o 
   6   9  10      154.96      133.41     19.03 o 
   7   9  10      670.62      558.01     33.07 o 
   8   9  10        6.63        0.00     22.28 o 
   9   9  10       50.47        9.14     28.74 o 
  10   9  10        4.61        0.00     30.02 o 
   0  10  10      591.27      624.88     38.44 o 
   1  10  10     3525.44     3624.20     63.92 o 
   2  10  10      229.66      187.93     17.69 o 
   3  10  10     2606.54     2941.98     43.35 o 
   4  10  10     7510.15     6693.67     79.98 o 
   5  10  10     3060.85     3327.91     59.64 o 
   6  10  10     1046.85      948.03     37.52 o 
   7  10  10      542.66      596.97     34.19 o 
   8  10  10      502.15      658.82     38.15 o 
   9  10  10       74.60       89.47     31.69 o 
  10  10  10      172.02      144.43     41.45 o 
   1  11  10     3051.71     3411.79     61.68 o 
   2  11  10       58.26       29.49     15.34 o 
   3  11  10        0.17        7.03     15.01 o 
   4  11  10        2.03        5.72     17.61 o 
   5  11  10      882.38      968.45     67.25 o 
   6  11  10      485.67      563.76     33.34 o 
   7  11  10      129.75      143.26     41.52 o 
   8  11  10       52.32       61.69     30.18 o 
   9  11  10       20.65       36.42     37.72 o 
   0  12  10     2852.41     2526.05     75.66 o 
   1  12  10     3673.83     3162.61     61.00 o 
   2  12  10     3202.53     3129.27     54.46 o 
   3  12  10     3806.02     3457.21     55.32 o 
   4  12  10     5421.21     6190.49     93.67 o 
   5  12  10     4363.69     4392.51     82.98 o 
   6  12  10     1002.39     1004.27     47.00 o 
   7  12  10     1739.01     1889.26     66.67 o 
   8  12  10      361.93      337.59     66.25 o 
   9  12  10       15.52       30.26     38.64 o 
   1  13  10       73.27       58.18     20.58 o 
   2  13  10      100.89       81.21     18.73 o 
   3  13  10      572.30      865.77     29.78 o 
   4  13  10      172.31      215.69     24.51 o 
   5  13  10      240.48      247.98     27.17 o 
   6  13  10      559.82      618.76     40.42 o 
   7  13  10      540.34      569.00     48.91 o 
   8  13  10        2.31        6.56     30.35 o 
   9  13  10      170.23      182.48     44.64 o 
   0  14  10      258.22      208.84     36.91 o 
   1  14  10     2663.75     2735.12     58.97 o 
   2  14  10      635.74      559.18     29.49 o 
   3  14  10       90.41      144.29     20.41 o 
   4  14  10      196.60      153.77     23.76 o 
   5  14  10     3220.56     3430.27     82.77 o 
   6  14  10      299.68      272.90     34.25 o 
   7  14  10      781.78      799.22     48.00 o 
   8  14  10      563.20      712.50     51.04 o 
   9  14  10        4.94       54.42     35.19 o 
   1  15  10      670.78      646.04     34.00 o 
   2  15  10      872.30      844.54     37.07 o 
   3  15  10      655.99      499.24     26.40 o 
   4  15  10      528.88      634.48     44.95 o 
   5  15  10        0.62        0.00     22.51 o 
   6  15  10      276.23      275.77     36.33 o 
   7  15  10      785.12      752.07     47.19 o 
   8  15  10       28.08       22.46     46.14 o 
   0  16  10     5467.38     5634.17    160.87 o 
   1  16  10     1514.60     1290.58     45.65 o 
   2  16  10     1724.22     1692.32     51.30 o 
   3  16  10     2222.04     2061.44     62.86 o 
   4  16  10      475.14      617.31     33.84 o 
   5  16  10      960.61      959.54     43.23 o 
   6  16  10      542.21      556.94     43.64 o 
   7  16  10      120.41      141.51     35.19 o 
   8  16  10      375.66      315.66     47.91 o 
   1  17  10      805.21      888.18     41.79 o 
   2  17  10      204.43      221.50     29.49 o 
   3  17  10      503.69      690.07     30.94 o 
   4  17  10      783.05      757.54     37.31 o 
   5  17  10        9.85       20.32     25.07 o 
   6  17  10        1.63       15.30     29.89 o 
   7  17  10      406.15      445.60     44.15 o 
   8  17  10        8.20       26.09     40.34 o 
   0  18  10     1085.42      991.42     73.81 o 
   1  18  10      204.01      198.85     28.79 o 
   2  18  10      426.46      490.81     43.98 o 
   3  18  10     3084.62     3201.75     68.22 o 
   4  18  10       26.34        7.89     23.54 o 
   5  18  10      399.69      367.78     34.46 o 
   6  18  10      150.70      147.50     48.35 o 
   7  18  10      192.00      228.45     52.70 o 
   1  19  10      944.86      933.83     53.27 o 
   2  19  10        7.82        0.00     24.69 o 
   3  19  10      646.39      562.67     47.45 o 
   4  19  10      139.45      161.87     34.91 o 
   5  19  10      136.21       80.05     36.21 o 
   6  19  10      115.99      215.11     51.12 o 
   7  19  10      194.22      104.37     50.97 o 
   0  20  10      278.72      242.96     44.67 o 
   1  20  10      340.28      322.65     33.81 o 
   2  20  10     1084.36      955.34     45.30 o 
   3  20  10     1336.22     1235.65     53.86 o 
   4  20  10      378.70      465.92     43.05 o 
   5  20  10       94.29       86.48     38.48 o 
   6  20  10      272.89      251.52     80.75 o 
   1  21  10       25.32       26.79     27.25 o 
   2  21  10       46.86       76.22     30.04 o 
   3  21  10      192.16      161.80     33.48 o 
   4  21  10       38.52       95.59     41.65 o 
   5  21  10      568.44      424.79     61.80 o 
   0  22  10        3.07        0.00     38.99 o 
   1  22  10      800.03      708.99     44.09 o 
   2  22  10      539.15      562.73     42.04 o 
   3  22  10      150.31      218.19     43.10 o 
   4  22  10      473.72      437.28     62.64 o 
   5  22  10      217.71      276.17     57.37 o 
   1  23  10       38.44       11.87     30.45 o 
   2  23  10       81.15       78.87     33.42 o 
   3  23  10      115.85      172.47     50.17 o 
   4  23  10        2.05       11.66     41.75 o 
   0  24  10       51.31       65.87     49.28 o 
   1  24  10      532.55      514.69     45.08 o 
   2  24  10       98.63       34.37     30.46 o 
   1   1  11     2777.18     2844.96     34.35 o 
   2   1  11      873.95      968.68     24.11 o 
   3   1  11      395.54      328.42     16.00 o 
   4   1  11      861.77     1052.53     25.53 o 
   5   1  11     1456.50     1368.42     32.39 o 
   6   1  11      145.34      129.34     18.99 o 
   7   1  11     3144.60     3150.56     60.27 o 
   8   1  11     2971.00     3063.85     78.05 o 
   9   1  11     1495.11     1496.89     67.98 o 
  10   1  11       48.76        0.00     27.05 o 
   0   2  11     5868.39     6859.79    104.60 o 
   1   2  11     2289.35     2436.61     31.42 o 
   2   2  11      278.22      410.47     18.73 o 
   3   2  11      142.59       75.18     11.72 o 
   4   2  11     2137.46     2438.35     38.34 o 
   5   2  11      318.11      348.71     22.49 o 
   6   2  11     1084.30     1056.63     34.31 o 
   7   2  11      148.27      155.68     34.60 o 
   8   2  11      264.70      180.86     36.27 o 
   9   2  11        0.09        0.00     25.93 o 
  10   2  11       52.07        0.00     27.15 o 
   1   3  11      973.45     1006.23     21.74 o 
   2   3  11     1524.16     1544.12     29.43 o 
   3   3  11     1232.42     1490.37     29.48 o 
   4   3  11     1164.98      997.88     25.17 o 
   5   3  11     1377.40     1461.66     34.14 o 
   6   3  11     1612.74     1553.18     41.16 o 
   7   3  11     3291.20     3161.22     60.51 o 
   8   3  11      315.90      277.62     28.34 o 
   9   3  11     1151.38     1168.24     53.61 o 
  10   3  11        4.29       15.29     27.47 o 
   0   4  11     2742.82     2157.91     57.39 o 
   1   4  11     1515.32     1452.34     29.56 o 
   2   4  11     4392.67     4119.25     49.02 o 
   3   4  11       29.66        2.19     10.96 o 
   4   4  11      908.73      851.74     30.03 o 
   5   4  11      690.96      604.47     29.27 o 
   6   4  11     2589.94     2556.93     52.24 o 
   7   4  11       45.18       33.57     18.82 o 
   8   4  11       19.33       28.14     23.44 o 
   9   4  11       14.47       37.26     26.18 o 
  10   4  11        1.55        0.00     25.81 o 
   1   5  11      416.14      479.50     17.24 o 
   2   5  11      606.70      286.82     15.30 o 
   3   5  11      984.79      746.01     21.64 o 
   4   5  11     1118.42     1048.75     31.20 o 
   5   5  11     1201.58     1081.97     30.66 o 
   6   5  11     1278.29     1386.61     39.32 o 
   7   5  11     2053.79     2039.44     48.61 o 
   8   5  11       68.81       38.28     21.96 o 
   9   5  11      538.81      637.00     77.83 o 
  10   5  11      443.74      496.06     44.09 o 
   0   6  11     3956.17     4092.59     88.36 o 
   1   6  11     1242.82     1178.33     25.84 o 
   2   6  11       54.94      118.93     13.53 o 
   3   6  11     3713.94     4039.42     57.24 o 
   4   6  11     1783.63     2019.33     36.69 o 
   5   6  11      202.49      189.12     18.40 o 
   6   6  11      362.92      375.93     30.23 o 
   7   6  11      189.41      203.93     24.95 o 
   8   6  11        0.56       15.42     21.49 o 
   9   6  11      152.23      117.39     36.66 o 
  10   6  11        1.57        0.00     27.51 o 
   1   7  11      552.12      635.79     20.31 o 
   2   7  11      693.33      933.63     27.93 o 
   3   7  11     3799.40     4459.78     61.68 o 
   4   7  11     2854.74     2871.40     45.35 o 
   5   7  11     2433.71     2583.29     47.89 o 
   6   7  11     2054.72     1971.93     53.86 o 
   7   7  11      486.95      444.39     30.54 o 
   8   7  11      786.47      850.81     39.43 o 
   9   7  11      819.69      739.84     45.50 o 
  10   7  11      433.63      296.95     39.55 o 
   0   8  11     1980.80     2295.48     65.28 o 
   1   8  11       23.39        3.55     17.09 o 
   2   8  11      670.41      757.39     22.48 o 
   3   8  11     7098.84     6939.68     85.57 o 
   4   8  11       30.20       86.63     15.52 o 
   5   8  11     1912.31     1929.23     42.29 o 
   6   8  11      329.14      301.82     21.77 o 
   7   8  11       18.49        8.55     20.61 o 
   8   8  11      460.30      392.81     31.91 o 
   9   8  11      292.41      264.85     65.83 o 
  10   8  11       83.08       49.15     30.59 o 
   1   9  11       96.36      124.62     18.89 o 
   2   9  11      888.00      852.33     24.52 o 
   3   9  11      561.26      567.08     23.87 o 
   4   9  11      321.00      274.88     22.10 o 
   5   9  11      885.19      864.32     33.68 o 
   6   9  11      692.49      806.77     29.85 o 
   7   9  11       70.82       90.54     23.52 o 
   8   9  11       25.12        0.00     22.49 o 
   9   9  11      818.65      968.55     54.53 o 
  10   9  11       32.63       73.59     31.91 o 
   0  10  11     4966.69     4959.64    108.91 o 
   1  10  11     1608.54     1706.04     42.76 o 
   2  10  11     1120.31     1000.48     31.02 o 
   3  10  11     2029.15     2031.99     38.02 o 
   4  10  11      880.56      921.12     34.45 o 
   5  10  11       33.86        0.00     17.05 o 
   6  10  11     1726.49     1943.86     44.34 o 
   7  10  11        4.83        9.35     21.35 o 
   8  10  11      282.69      333.56     40.11 o 
   9  10  11      488.49      470.00     41.28 o 
   1  11  11     2422.06     2477.27     52.52 o 
   2  11  11       36.83        0.00     15.35 o 
   3  11  11     2303.69     2275.91     46.41 o 
   4  11  11       47.87       33.76     20.95 o 
   5  11  11      635.44      754.93     36.09 o 
   6  11  11      197.23      189.15     26.44 o 
   7  11  11      259.49      248.36     33.99 o 
   8  11  11      136.28       66.44     32.37 o 
   9  11  11      487.54      434.60     51.85 o 
   0  12  11      353.72      335.86     36.35 o 
   1  12  11     2791.65     2638.98     63.20 o 
   2  12  11      105.06      164.41     31.96 o 
   3  12  11     2110.43     2133.97     44.15 o 
   4  12  11      102.17      110.23     22.21 o 
   5  12  11     1676.28     1980.64     56.12 o 
   6  12  11        5.13        0.00     22.21 o 
   7  12  11      453.84      421.53     40.56 o 
   8  12  11        3.80        0.00     28.65 o 
   9  12  11      133.75      183.01     43.80 o 
   1  13  11      192.58      198.12     24.77 o 
   2  13  11      605.11      553.40     29.38 o 
   3  13  11        9.48        0.00     16.69 o 
   4  13  11      177.35      217.84     24.51 o 
   5  13  11       30.55        0.00     28.21 o 
   6  13  11      293.30      305.01     30.25 o 
   7  13  11     1189.22     1203.79     57.25 o 
   8  13  11      386.80      494.03     44.93 o 
   9  13  11      220.04      230.49     42.35 o 
   0  14  11     1676.24     1384.21    101.64 o 
   1  14  11     3013.51     3100.45     63.78 o 
   2  14  11     1858.45     1993.84     54.20 o 
   3  14  11      312.90      345.01     23.80 o 
   4  14  11      131.72      138.88     26.21 o 
   5  14  11       11.42        0.00     23.27 o 
   6  14  11      337.22      216.15     34.41 o 
   7  14  11      453.14      516.23     49.16 o 
   8  14  11       15.84        0.00     30.95 o 
   1  15  11      174.84      140.08     25.98 o 
   2  15  11      641.49      657.11     35.19 o 
   3  15  11       16.74        0.00     17.34 o 
   4  15  11       22.41       38.30     22.35 o 
   5  15  11       51.02      107.29     26.86 o 
   6  15  11      154.03      105.19     31.51 o 
   7  15  11      553.13      748.36     85.43 o 
   8  15  11       14.27        0.00     33.16 o 
   0  16  11     4907.63     5696.19    149.96 o 
   1  16  11     2791.07     2548.35     61.77 o 
   2  16  11      309.95      235.00     29.11 o 
   3  16  11     1332.64     1472.95     40.97 o 
   4  16  11        3.13       21.32     24.73 o 
   5  16  11      939.29     1231.43     48.65 o 
   6  16  11      479.26      508.04     42.74 o 
   7  16  11      287.10      282.73     39.50 o 
   8  16  11       60.28       60.39     36.54 o 
   1  17  11      206.70      185.37     29.04 o 
   2  17  11     1292.57     1279.98     68.05 o 
   3  17  11       54.02      133.67     24.25 o 
   4  17  11        3.23        0.00     22.29 o 
   5  17  11      608.49      492.87     41.81 o 
   6  17  11       37.50       40.14     32.17 o 
   7  17  11      123.37      164.55     37.15 o 
   0  18  11       36.86        0.00     34.11 o 
   1  18  11     1246.48     1293.40     63.50 o 
   2  18  11        0.63        0.00     25.01 o 
   3  18  11     1437.74     1574.99     53.23 o 
   4  18  11        2.69        0.00     23.83 o 
   5  18  11      960.57      851.93     44.97 o 
   6  18  11      193.09      216.48     38.94 o 
   7  18  11      241.34      216.04     41.18 o 
   1  19  11      191.18      201.23     30.90 o 
   2  19  11       11.79        0.00     25.72 o 
   3  19  11       24.53       25.81     32.08 o 
   4  19  11       26.68       60.98     34.09 o 
   5  19  11      135.52      207.89     41.72 o 
   6  19  11       15.10        0.00     43.83 o 
   0  20  11      103.04        0.00     34.99 o 
   1  20  11     1094.08     1078.81     47.24 o 
   2  20  11      301.63      334.88     35.09 o 
   3  20  11     1518.83     1684.10     73.75 o 
   4  20  11       84.16       58.00     37.58 o 
   5  20  11      486.28      559.68     52.86 o 
   6  20  11        0.02        0.00     45.81 o 
   1  21  11        9.43       21.31     27.12 o 
   2  21  11       81.12       41.40     29.25 o 
   3  21  11      167.57      152.86     36.71 o 
   4  21  11      217.76      297.14     46.55 o 
   5  21  11      212.96      238.77     54.15 o 
   0  22  11      404.85      593.16     59.05 o 
   1  22  11      931.28     1025.40     49.98 o 
   2  22  11      298.11      318.79     37.27 o 
   3  22  11     1573.40     1788.20    110.80 o 
   4  22  11      136.73      118.85     76.56 o 
   1  23  11       51.56       34.11     31.24 o 
   2  23  11       19.40       53.82     32.02 o 
   3  23  11        0.36        0.00     40.82 o 
   0  24  11       26.09       40.03     46.40 o 
   1  24  11      811.14      804.60     49.45 o 
   0   0  12    81995.88    89143.39   1960.08 o 
   1   0  12    17029.65    18276.96    343.57 o 
   2   0  12     7577.95     7594.11    117.11 o 
   3   0  12     9623.69     8701.42    131.73 o 
   4   0  12      572.53      799.51     36.38 o 
   5   0  12    12035.27    10765.86    245.75 o 
   6   0  12     5221.78     5096.21    190.10 o 
   7   0  12     4124.30     4058.65    123.16 o 
   8   0  12      351.55      372.15     49.55 o 
   9   0  12     1342.61     1269.74     77.68 o 
  10   0  12       13.80        9.15     43.28 o 
   1   1  12        5.60        0.00      8.43 o 
   2   1  12      153.76      130.01     18.61 o 
   3   1  12      335.64      440.66     18.04 o 
   4   1  12     1484.96     1762.70     45.51 o 
   5   1  12      165.74      200.92     17.78 o 
   6   1  12       14.23        0.00     17.52 o 
   7   1  12        1.09       27.15     24.93 o 
   8   1  12      216.75      241.44     35.72 o 
   9   1  12      114.72      108.11     30.22 o 
  10   1  12       56.97       22.84     30.23 o 
   0   2  12    32364.71    32844.96    577.16 o 
   1   2  12    14573.85    15152.57    137.38 o 
   2   2  12     7634.13     7346.03     81.08 o 
   3   2  12    11277.23    12439.13    125.69 o 
   4   2  12    10753.75     9836.98    104.61 o 
   5   2  12     1610.33     1785.56     37.91 o 
   6   2  12     7494.76     7267.87    106.72 o 
   7   2  12     2676.46     2489.02     53.94 o 
   8   2  12      350.81      368.66     30.60 o 
   9   2  12     1607.87     1656.53     85.42 o 
  10   2  12      169.58       90.19     31.83 o 
   1   3  12     7008.20     7176.42     77.24 o 
   2   3  12     3524.74     3170.43     38.15 o 
   3   3  12      546.36      500.23     19.08 o 
   4   3  12      203.25      146.56     16.56 o 
   5   3  12      735.64      722.34     28.74 o 
   6   3  12      968.09      983.34     34.11 o 
   7   3  12        0.98        0.00     17.62 o 
   8   3  12      226.22      182.41     27.08 o 
   9   3  12      139.99      148.26     31.52 o 
  10   3  12       36.73        6.72     29.69 o 
   0   4  12     7245.89     6793.09    124.81 o 
   1   4  12    18699.86    19033.58    171.57 o 
   2   4  12    25489.06    26079.63    227.34 o 
   3   4  12     6533.10     6100.93     72.28 o 
   4   4  12     3749.26     3964.80     54.20 o 
   5   4  12    10712.02    10312.16    120.13 o 
   6   4  12      204.34      204.23     21.51 o 
   7   4  12     4173.85     4166.92     74.18 o 
   8   4  12      684.87      671.62     37.01 o 
   9   4  12      162.48      167.56     31.24 o 
  10   4  12      252.76      274.64     57.02 o 
   1   5  12      353.12      422.88     25.08 o 
   2   5  12      641.14      677.70     21.57 o 
   3   5  12      902.49      847.12     33.87 o 
   4   5  12      152.81      215.18     16.58 o 
   5   5  12      140.17      151.10     18.17 o 
   6   5  12       10.58        0.00     16.57 o 
   7   5  12        2.53        0.00     17.88 o 
   8   5  12      652.75      705.57     37.05 o 
   9   5  12      287.75      321.18     46.59 o 
  10   5  12        0.07        0.00     29.16 o 
   0   6  12       31.35       25.95     20.49 o 
   1   6  12     3862.10     3962.53     57.01 o 
   2   6  12    21449.50    22494.28    211.59 o 
   3   6  12     2646.16     2749.17     43.59 o 
   4   6  12    20062.07    20141.25    195.21 o 
   5   6  12     1331.64     1301.59     34.71 o 
   6   6  12      115.12      153.89     20.75 o 
   7   6  12     1216.92     1209.64     39.12 o 
   8   6  12     1735.97     1691.87     64.61 o 
   9   6  12      118.82      169.05     32.00 o 
  10   6  12      913.23      906.01     75.23 o 
   1   7  12      158.89      246.57     21.38 o 
   2   7  12      505.06      504.84     19.68 o 
   3   7  12     3731.06     3883.49     57.56 o 
   4   7  12       23.59       41.98     14.51 o 
   5   7  12      769.98      700.67     27.42 o 
   6   7  12      710.85      625.11     29.23 o 
   7   7  12        2.63        0.00     19.87 o 
   8   7  12        3.25       14.77     22.13 o 
   9   7  12       81.22       55.55     45.59 o 
  10   7  12       52.97       36.12     31.46 o 
   0   8  12     3322.91     2483.95     69.98 o 
   1   8  12    11605.91    10823.89    133.60 o 
   2   8  12    11812.66    11751.29    121.89 o 
   3   8  12     6049.53     6142.03     79.49 o 
   4   8  12     6408.36     6401.24     82.87 o 
   5   8  12     9182.17     9359.00    114.18 o 
   6   8  12       16.05        4.71     17.36 o 
   7   8  12      918.77      865.88     47.19 o 
   8   8  12      834.15      763.73     40.38 o 
   9   8  12        2.31       15.43     28.40 o 
  10   8  12      275.48      367.63     54.60 o 
   1   9  12     1367.23     1206.37     35.93 o 
   2   9  12       30.41       23.52     12.99 o 
   3   9  12      212.63      158.58     17.68 o 
   4   9  12       47.97       47.68     17.46 o 
   5   9  12      199.31      207.39     26.00 o 
   6   9  12      234.21      235.76     23.47 o 
   7   9  12       34.79       12.64     21.72 o 
   8   9  12        0.43       30.53     23.69 o 
   9   9  12       43.34       75.65     29.87 o 
   0  10  12    13779.47    15391.94    258.25 o 
   1  10  12      371.19      295.89     23.45 o 
   2  10  12     4465.30     4830.06     70.55 o 
   3  10  12     2307.95     2465.23     55.71 o 
   4  10  12     4224.46     4566.33     86.81 o 
   5  10  12      938.17      917.50     33.49 o 
   6  10  12     3796.39     3749.42     63.78 o 
   7  10  12      158.39      236.27     27.48 o 
   8  10  12      261.00      258.44     36.75 o 
   9  10  12      252.15      231.52     46.17 o 
   1  11  12      870.41     1024.19     35.83 o 
   2  11  12      393.82      384.64     27.23 o 
   3  11  12      816.62     1112.53     37.08 o 
   4  11  12     1351.42     1418.89     46.30 o 
   5  11  12     2333.73     2097.10     74.35 o 
   6  11  12        0.92       20.23     22.08 o 
   7  11  12      150.19      169.21     33.67 o 
   8  11  12        1.47        0.00     29.96 o 
   9  11  12      211.41      219.36     46.46 o 
   0  12  12     9312.86     8923.07    172.24 o 
   1  12  12     8627.66     8886.53    121.73 o 
   2  12  12     2323.15     2149.80     46.84 o 
   3  12  12     4080.73     4153.09     77.56 o 
   4  12  12      768.02      671.83     47.37 o 
   5  12  12     1201.49     1294.16     46.87 o 
   6  12  12     4270.28     4315.12    151.15 o 
   7  12  12      196.55      150.57     46.56 o 
   8  12  12      139.49       88.16     35.19 o 
   9  12  12      285.59      285.44     42.92 o 
   1  13  12       15.34       11.88     21.12 o 
   2  13  12       54.59       29.51     21.80 o 
   3  13  12     1711.62     1889.70     55.62 o 
   4  13  12     1729.81     1752.98     54.76 o 
   5  13  12      217.78      237.30     28.95 o 
   6  13  12       28.63       47.51     28.66 o 
   7  13  12      486.66      526.05     67.53 o 
   8  13  12      410.14      494.67     46.92 o 
   9  13  12       25.68       17.05     44.29 o 
   0  14  12     4506.03     5108.60    123.06 o 
   1  14  12     2028.58     2009.37     53.89 o 
   2  14  12     2984.39     3179.46     66.72 o 
   3  14  12     1369.50     1431.38     82.00 o 
   4  14  12      916.29      995.18     42.89 o 
   5  14  12      135.00      149.01     26.95 o 
   6  14  12     1555.82     1657.80     54.99 o 
   7  14  12      394.17      484.54     52.79 o 
   8  14  12      262.55      192.64     39.41 o 
   1  15  12      448.35      521.54     32.88 o 
   2  15  12     1070.35      967.16     40.76 o 
   3  15  12      304.04      455.07     30.65 o 
   4  15  12      462.22      501.99     34.88 o 
   5  15  12     1697.48     1710.88     55.50 o 
   6  15  12       53.14       60.88     32.71 o 
   7  15  12      282.05      228.52     44.93 o 
   8  15  12      719.50      703.93     53.95 o 
   0  16  12      714.42      736.14     52.68 o 
   1  16  12     6398.17     6452.06    104.77 o 
   2  16  12     1649.60     1662.15     52.09 o 
   3  16  12      666.58      639.38     33.77 o 
   4  16  12     2271.21     2190.20     62.78 o 
   5  16  12      178.26      190.11     35.94 o 
   6  16  12      752.85      731.20     94.45 o 
   7  16  12      294.06      168.58     52.14 o 
   1  17  12     1249.44     1263.76     46.74 o 
   2  17  12     3044.35     3195.23     72.11 o 
   3  17  12        7.57       57.24     28.05 o 
   4  17  12       96.67       99.25     28.91 o 
   5  17  12      214.63      248.51     32.47 o 
   6  17  12      404.53      420.42     59.06 o 
   7  17  12      251.87      291.12     47.83 o 
   0  18  12      681.42      678.63     82.84 o 
   1  18  12     1237.56     1224.39     47.40 o 
   2  18  12      787.23      891.78     43.42 o 
   3  18  12      998.41      958.82    102.65 o 
   4  18  12     1052.86     1113.06     48.58 o 
   5  18  12      434.31      435.57     38.48 o 
   6  18  12       40.93       37.19     34.12 o 
   7  18  12      489.61      628.66     50.21 o 
   1  19  12       53.39       48.75     26.75 o 
   2  19  12      129.13       80.14     29.44 o 
   3  19  12      105.74       98.89     36.98 o 
   4  19  12       47.41       35.92     41.59 o 
   5  19  12      145.69       61.41     38.80 o 
   6  19  12       82.49       58.60     46.68 o 
   0  20  12      767.59      907.61     64.30 o 
   1  20  12      700.72      658.18     40.68 o 
   2  20  12      526.90      441.38     38.55 o 
   3  20  12     1110.51     1046.56     65.33 o 
   4  20  12      834.87      858.45     57.85 o 
   5  20  12      418.55      428.60     50.06 o 
   1  21  12       78.57       73.62     30.99 o 
   2  21  12        1.71        0.00     27.06 o 
   3  21  12        8.44        8.18     41.67 o 
   4  21  12      770.82      861.33     60.85 o 
   5  21  12        7.71       84.56     46.62 o 
   0  22  12      709.68      640.93     61.33 o 
   1  22  12       88.16      144.52     33.31 o 
   2  22  12      224.57      325.51     38.47 o 
   3  22  12      762.87      896.00     78.49 o 
   4  22  12       25.57      116.24     44.12 o 
   1  23  12       59.31       30.52     31.83 o 
   2  23  12        7.24        6.35     41.21 o 
   1   1  13       13.91        1.85      8.61 o 
   2   1  13      961.44      818.60     22.56 o 
   3   1  13     1127.89     1244.24     29.06 o 
   4   1  13     1281.88     1179.29     29.00 o 
   5   1  13      860.16      912.98     28.61 o 
   6   1  13     1859.00     1856.21     46.51 o 
   7   1  13      437.20      481.02     40.36 o 
   8   1  13     1896.61     1801.37     54.49 o 
   9   1  13      212.00      208.51     33.83 o 
  10   1  13      319.36      313.52     41.08 o 
   0   2  13      158.32      213.92     21.08 o 
   1   2  13      198.51      319.43     13.86 o 
   2   2  13      447.83      417.53     19.54 o 
   3   2  13     4859.71     5275.72     65.38 o 
   4   2  13       84.33      102.09     14.44 o 
   5   2  13       56.99       17.76     14.79 o 
   6   2  13       53.31        8.92     26.58 o 
   7   2  13      152.44      144.34     22.65 o 
   8   2  13       45.52       47.22     22.91 o 
   9   2  13      921.29      752.05     45.92 o 
  10   2  13        2.93        0.00     37.88 o 
   1   3  13      132.12       77.97     10.42 o 
   2   3  13      636.55      859.85     27.67 o 
   3   3  13     1237.43     1215.17     28.91 o 
   4   3  13      695.01      682.10     23.78 o 
   5   3  13        3.47        0.67     18.99 o 
   6   3  13     2317.00     2180.00     56.21 o 
   7   3  13       27.68        0.48     18.68 o 
   8   3  13      755.93      653.19     42.60 o 
   9   3  13        0.40        0.00     25.94 o 
  10   3  13      635.21      704.17     48.55 o 
   0   4  13     5402.84     5138.60     88.62 o 
   1   4  13       73.71       63.74     12.18 o 
   2   4  13     1609.39     1497.70     33.69 o 
   3   4  13     7260.29     7320.40     86.12 o 
   4   4  13      559.04      433.90     21.02 o 
   5   4  13     1657.02     1585.46     38.06 o 
   6   4  13      303.85      348.00     25.81 o 
   7   4  13       37.58       15.15     18.20 o 
   8   4  13       44.99       18.92     22.68 o 
   9   4  13      713.01      674.66     44.52 o 
  10   4  13       40.11        3.40     28.75 o 
   1   5  13      946.43      844.59     39.39 o 
   2   5  13      124.21       37.69     12.69 o 
   3   5  13     1325.23     1514.93     32.73 o 
   4   5  13     4094.66     3952.39     56.02 o 
   5   5  13      460.52      556.93     24.91 o 
   6   5  13     1588.77     1612.79     43.31 o 
   7   5  13       18.50        0.00     18.71 o 
   8   5  13      156.01      115.18     26.54 o 
   9   5  13      111.33       69.12     29.79 o 
  10   5  13      861.10      791.73     51.30 o 
   0   6  13     1195.06     1425.82     52.08 o 
   1   6  13      931.20     1083.53     32.08 o 
   2   6  13      190.86      199.10     17.21 o 
   3   6  13     3567.29     3970.33     55.73 o 
   4   6  13      271.17      350.24     23.33 o 
   5   6  13      969.89     1022.12     31.97 o 
   6   6  13      309.11      347.63     27.21 o 
   7   6  13       95.05       43.18     19.66 o 
   8   6  13       65.85       53.17     24.16 o 
   9   6  13        5.55       16.84     31.46 o 
  10   6  13       20.99        0.00     29.02 o 
   1   7  13        0.68        0.00     15.84 o 
   2   7  13      451.46      340.24     19.89 o 
   3   7  13     1373.69     1594.44     36.89 o 
   4   7  13     2406.97     2511.16     44.19 o 
   5   7  13     2778.57     2591.29     49.84 o 
   6   7  13      311.24      293.83     24.84 o 
   7   7  13      375.37      450.24     28.37 o 
   8   7  13      222.32      228.52     29.49 o 
   9   7  13      255.09      298.98     37.06 o 
  10   7  13      932.16      911.83     68.64 o 
   0   8  13     5855.76     6456.68    128.87 o 
   1   8  13      553.84      433.28     24.84 o 
   2   8  13     3985.75     3834.45     58.58 o 
   3   8  13      956.21     1169.38     32.22 o 
   4   8  13     1768.12     1693.87     40.19 o 
   5   8  13     3049.41     2787.56     52.83 o 
   6   8  13      157.77      135.58     21.86 o 
   7   8  13        3.03        1.64     21.80 o 
   8   8  13        5.99       17.41     22.64 o 
   9   8  13      584.94      477.43     41.69 o 
   1   9  13     2079.24     1925.78     45.97 o 
   2   9  13      449.94      392.28     27.86 o 
   3   9  13     3341.46     3282.14     54.75 o 
   4   9  13     2024.55     2200.46     49.32 o 
   5   9  13     1191.75     1242.32     36.01 o 
   6   9  13     1002.45     1091.12     35.69 o 
   7   9  13      449.84      371.57     30.81 o 
   8   9  13      301.91      364.93     33.65 o 
   9   9  13        8.74        1.92     37.48 o 
   0  10  13      157.72       67.07     31.47 o 
   1  10  13      962.18     1147.98     40.28 o 
   2  10  13     1419.33     1414.18     47.38 o 
   3  10  13      962.02      682.19     30.98 o 
   4  10  13     1323.78     1404.97     54.66 o 
   5  10  13     3057.40     3239.62     69.21 o 
   6  10  13      372.81      432.56     44.80 o 
   7  10  13       47.52       86.52     30.99 o 
   8  10  13      183.72       94.60     33.45 o 
   9  10  13      244.89      241.30     57.60 o 
   1  11  13      148.71      140.52     23.14 o 
   2  11  13      186.52      174.64     21.16 o 
   3  11  13       97.10      132.10     23.45 o 
   4  11  13       79.42       37.07     23.13 o 
   5  11  13       43.04       51.35     24.15 o 
   6  11  13      786.08      876.46     57.89 o 
   7  11  13      121.76      149.14     33.72 o 
   8  11  13      865.13      867.08     53.75 o 
   9  11  13        0.50        0.00     32.72 o 
   0  12  13     8566.01     8805.81    172.66 o 
   1  12  13      391.78      511.99     30.63 o 
   2  12  13     3426.78     3156.77     64.22 o 
   3  12  13      706.86      543.73     30.80 o 
   4  12  13      363.01      454.39     33.46 o 
   5  12  13      352.81      481.22     33.75 o 
   6  12  13       87.70       62.94     24.67 o 
   7  12  13        4.74        0.00     28.05 o 
   8  12  13      282.07      263.65     41.49 o 
   9  12  13       35.46        0.00     41.23 o 
   1  13  13       13.01        7.64     22.33 o 
   2  13  13      491.74      599.26     33.23 o 
   3  13  13      531.08      625.95     32.50 o 
   4  13  13      344.91      301.58     30.68 o 
   5  13  13     2096.05     1949.78     57.80 o 
   6  13  13      642.86      590.82     38.96 o 
   7  13  13       25.90       41.55     33.28 o 
   8  13  13      637.55      769.53     53.82 o 
   0  14  13     7392.03     7597.62    160.73 o 
   1  14  13      317.76      244.04     27.67 o 
   2  14  13     2228.72     2327.19     66.49 o 
   3  14  13     1129.82     1220.13     41.94 o 
   4  14  13      730.55      733.88     39.07 o 
   5  14  13     1421.26     1092.05     46.50 o 
   6  14  13      959.61     1095.79     48.12 o 
   7  14  13        8.83       61.74     48.05 o 
   8  14  13      237.25      234.63     41.98 o 
   1  15  13     1307.18     1311.04     46.08 o 
   2  15  13      102.63      143.11     27.21 o 
   3  15  13      348.80      265.53     26.88 o 
   4  15  13      167.82      205.85     29.71 o 
   5  15  13     1915.80     1915.40     71.72 o 
   6  15  13      338.07      410.95     36.77 o 
   7  15  13        4.54        0.00     35.03 o 
   8  15  13      514.96      549.74     50.82 o 
   0  16  13     5753.97     5614.90    163.60 o 
   1  16  13      365.02      414.20     33.42 o 
   2  16  13     1824.13     1773.41     68.27 o 
   3  16  13      152.03      182.80     31.43 o 
   4  16  13      251.25      326.26     47.50 o 
   5  16  13      559.76      653.70     41.10 o 
   6  16  13      875.78      961.08    101.99 o 
   7  16  13      179.49      109.15     42.45 o 
   1  17  13      332.11      297.16     31.86 o 
   2  17  13      184.44      181.64     32.61 o 
   3  17  13       93.54      130.99     35.09 o 
   4  17  13      148.07       93.54     28.57 o 
   5  17  13       73.90       12.13     28.94 o 
   6  17  13      285.22      256.70     39.07 o 
   7  17  13      106.96      116.40     44.42 o 
   0  18  13     2410.02     2821.12    155.04 o 
   1  18  13        0.60       12.07     25.50 o 
   2  18  13     2293.69     2310.17     90.04 o 
   3  18  13       55.06       75.95     35.74 o 
   4  18  13      928.05      772.68     54.37 o 
   5  18  13        3.61        0.00     28.33 o 
   6  18  13      394.36      405.63     44.23 o 
   1  19  13       58.49       46.06     29.90 o 
   2  19  13      136.91      142.48     34.95 o 
   3  19  13        0.01        0.00     49.04 o 
   4  19  13      426.89      434.09     49.72 o 
   5  19  13       29.53       49.86     31.91 o 
   6  19  13      106.83      118.61     38.90 o 
   0  20  13      765.15      792.55     88.59 o 
   1  20  13        2.18        2.55     26.62 o 
   2  20  13     1091.47     1091.78     54.19 o 
   3  20  13      162.67      146.03     41.55 o 
   4  20  13     1326.85     1482.58     70.50 o 
   5  20  13       34.09       76.74     40.69 o 
   1  21  13      255.64      269.98     36.32 o 
   2  21  13        6.70       22.54     32.02 o 
   3  21  13        0.70        0.00     38.57 o 
   4  21  13      223.34      203.98     45.77 o 
   0  22  13      583.90      663.13     76.31 o 
   1  22  13       73.53       78.50     32.63 o 
   2  22  13      662.43      683.64     50.08 o 
   3  22  13      153.85      180.77     47.36 o 
   1  23  13        0.26        0.00     31.55 o 
   0   0  14      546.41      540.42     37.38 o 
   1   0  14     1165.57     1386.01     46.34 o 
   2   0  14     8951.53     8754.81    135.19 o 
   3   0  14      948.79     1207.86     52.34 o 
   4   0  14     9005.62     8400.04    133.97 o 
   5   0  14     4293.69     4308.71    101.17 o 
   6   0  14     1393.29     1412.98     59.19 o 
   7   0  14     3044.49     2987.93     86.65 o 
   8   0  14      919.63      878.63     51.49 o 
   9   0  14      203.11      253.20     49.31 o 
  10   0  14      495.58      435.84     62.30 o 
   1   1  14     1823.55     2215.65     35.93 o 
   2   1  14     1115.33     1065.75     26.85 o 
   3   1  14       25.01       24.94     12.67 o 
   4   1  14      269.43      203.89     17.01 o 
   5   1  14      170.15      268.93     26.19 o 
   6   1  14       53.23       40.72     19.35 o 
   7   1  14      158.05      130.68     22.88 o 
   8   1  14       96.29      130.59     26.74 o 
   9   1  14        0.91        0.00     26.63 o 
  10   1  14       22.85       34.84     32.43 o 
   0   2  14       49.38       24.82     15.09 o 
   1   2  14     7465.61     6362.73     72.84 o 
   2   2  14     5176.34     4696.84     60.76 o 
   3   2  14     6832.73     6854.34     80.47 o 
   4   2  14     1462.81     1428.97     33.07 o 
   5   2  14     7129.61     6911.59     90.25 o 
   6   2  14       14.12        0.00     17.73 o 
   7   2  14     1866.71     1841.08     62.93 o 
   8   2  14      749.66      779.73     40.03 o 
   9   2  14      262.43      250.09     35.61 o 
  10   2  14      314.43      411.21     42.86 o 
   1   3  14     5845.17     5047.75     62.15 o 
   2   3  14       38.35       20.90     13.25 o 
   3   3  14      126.83       85.21     14.68 o 
   4   3  14     1524.68     1393.47     32.86 o 
   5   3  14       11.41       38.99     17.23 o 
   6   3  14      323.68      379.04     26.48 o 
   7   3  14      132.77      134.95     22.96 o 
   8   3  14      684.05      671.34     37.93 o 
   9   3  14        5.85        0.00     27.34 o 
  10   3  14      232.53      242.19     39.56 o 
   0   4  14    14993.65    14707.36    207.03 o 
   1   4  14      417.26      384.55     17.72 o 
   2   4  14     4353.10     4420.96     59.00 o 
   3   4  14     5145.16     5035.92     65.52 o 
   4   4  14     7853.76     7766.44     90.32 o 
   5   4  14     1723.37     1725.26     40.87 o 
   6   4  14     3298.95     3407.38     64.81 o 
   7   4  14      627.62      588.19     35.53 o 
   8   4  14       45.86       49.82     24.28 o 
   9   4  14      634.40      585.90     43.66 o 
  10   4  14      253.45      252.97     37.84 o 
   1   5  14     1845.24     2201.70     41.45 o 
   2   5  14     1095.35     1221.42     30.08 o 
   3   5  14      583.73      619.68     36.93 o 
   4   5  14      796.66      772.01     26.06 o 
   5   5  14        6.84       19.73     16.99 o 
   6   5  14       74.76       56.00     20.18 o 
   7   5  14      455.58      451.05     29.31 o 
   8   5  14      174.28      140.87     31.98 o 
   9   5  14      129.50      190.88     33.32 o 
  10   5  14      173.79      187.39     36.96 o 
   0   6  14     3211.17     3373.13     82.60 o 
   1   6  14     2828.25     2972.76     54.37 o 
   2   6  14     4473.70     4443.97     63.52 o 
   3   6  14    19290.78    19742.38    193.30 o 
   4   6  14     4565.63     4718.02     64.75 o 
   5   6  14     2581.70     2557.57     50.38 o 
   6   6  14     2551.42     2550.34     68.44 o 
   7   6  14      157.43      148.98     22.98 o 
   8   6  14      272.06      274.25     30.63 o 
   9   6  14     2678.46     2886.64    101.24 o 
   1   7  14        6.74       25.76     16.93 o 
   2   7  14     4052.42     4338.49     64.14 o 
   3   7  14      610.38      584.39     26.81 o 
   4   7  14     3695.76     3528.64     59.07 o 
   5   7  14     1132.91     1106.31     34.38 o 
   6   7  14        8.24        2.87     18.63 o 
   7   7  14        0.17       10.87     21.06 o 
   8   7  14      663.81      687.70     39.13 o 
   9   7  14       68.90       56.73     53.34 o 
   0   8  14    16628.58    16590.57    303.64 o 
   1   8  14     7169.55     6598.26     94.43 o 
   2   8  14    10487.64    10234.11    140.99 o 
   3   8  14     8825.10     8890.83    107.97 o 
   4   8  14     4939.83     4886.71     72.71 o 
   5   8  14      586.60      632.69     28.30 o 
   6   8  14     2587.40     2481.95     60.97 o 
   7   8  14      461.77      357.84     31.69 o 
   8   8  14       46.99        7.37     24.81 o 
   9   8  14     1401.62     1358.46     59.82 o 
   1   9  14      132.41      149.31     21.72 o 
   2   9  14     4294.91     4110.95     71.12 o 
   3   9  14       88.33       96.12     18.92 o 
   4   9  14      184.21      244.28     22.03 o 
   5   9  14      745.52      687.45     37.27 o 
   6   9  14       82.82       82.30     21.84 o 
   7   9  14       67.57      116.50     25.74 o 
   8   9  14      180.60      161.99     30.27 o 
   9   9  14      102.06       95.21     33.43 o 
   0  10  14     3212.24     3088.11    119.82 o 
   1  10  14     7093.91     7387.49    105.79 o 
   2  10  14     6903.06     7448.34    106.20 o 
   3  10  14     5019.90     4993.61     81.63 o 
   4  10  14     4668.66     4878.73     90.34 o 
   5  10  14      739.37      782.56     35.68 o 
   6  10  14     1735.31     1870.70     61.79 o 
   7  10  14     1257.35     1306.62     59.47 o 
   8  10  14      881.30      924.95     74.42 o 
   9  10  14      821.08      904.80     77.94 o 
   1  11  14       75.94       79.58     22.60 o 
   2  11  14     1986.36     2119.32     60.91 o 
   3  11  14      587.22      525.75     30.21 o 
   4  11  14      253.19      284.38     29.23 o 
   5  11  14      117.18       64.92     27.71 o 
   6  11  14      432.46      347.28     30.39 o 
   7  11  14       10.16       43.06     35.22 o 
   8  11  14      306.72      335.88     43.21 o 
   9  11  14      104.85       79.72     35.80 o 
   0  12  14    16787.86    16350.25    340.92 o 
   1  12  14    11912.58    11159.33    147.21 o 
   2  12  14     6884.44     6703.33    112.84 o 
   3  12  14      672.99      626.05     33.00 o 
   4  12  14     2567.63     2494.63     64.16 o 
   5  12  14     2163.49     2224.14     83.27 o 
   6  12  14      350.65      275.87     29.51 o 
   7  12  14     1337.27     1219.41     59.49 o 
   8  12  14      849.38      859.53     55.66 o 
   1  13  14       63.81      120.39     25.51 o 
   2  13  14       38.09       14.91     25.05 o 
   3  13  14      572.64      624.39     33.52 o 
   4  13  14       10.20        0.00     22.72 o 
   5  13  14      204.88      181.24     42.15 o 
   6  13  14      438.77      565.80     36.52 o 
   7  13  14      226.91      307.10     41.18 o 
   8  13  14      132.37      214.07     39.25 o 
   0  14  14     5185.50     5489.86    131.87 o 
   1  14  14     4420.12     4645.67     84.33 o 
   2  14  14     2504.66     2943.79     73.02 o 
   3  14  14      185.99      234.33     27.09 o 
   4  14  14      980.84     1087.15     46.37 o 
   5  14  14     2147.23     2328.74     67.94 o 
   6  14  14      156.70      272.85     35.71 o 
   7  14  14     1105.90     1379.53     66.45 o 
   8  14  14      955.49      962.42     59.20 o 
   1  15  14      315.91      260.17     29.78 o 
   2  15  14      508.81      452.34     36.82 o 
   3  15  14       51.25       43.11     23.86 o 
   4  15  14      226.15      243.48     31.23 o 
   5  15  14      246.19      425.22     44.96 o 
   6  15  14      604.23      461.60     39.11 o 
   7  15  14      246.22      167.11     38.35 o 
   0  16  14     5294.86     5243.57    133.02 o 
   1  16  14     1679.61     1508.97     50.48 o 
   2  16  14     2434.83     2234.55     67.04 o 
   3  16  14     1497.23     1428.89     62.55 o 
   4  16  14      365.96      388.50     35.20 o 
   5  16  14      900.36      871.94     46.38 o 
   6  16  14      672.08      642.20     56.09 o 
   7  16  14      443.13      471.94     76.57 o 
   1  17  14      696.07      776.83     41.06 o 
   2  17  14      216.56      270.43     43.75 o 
   3  17  14       30.96       38.85     35.09 o 
   4  17  14       90.44      102.30     31.30 o 
   5  17  14       37.21        9.11     29.91 o 
   6  17  14      236.02      334.77     46.72 o 
   0  18  14      402.43      623.41    115.70 o 
   1  18  14      425.16      585.13     39.46 o 
   2  18  14      814.37      972.89     68.35 o 
   3  18  14     1734.80     1953.60     75.11 o 
   4  18  14       52.17       58.12     32.12 o 
   5  18  14      154.11      220.27     35.04 o 
   6  18  14      421.92      623.70     50.97 o 
   1  19  14        0.82        0.47     26.81 o 
   2  19  14       15.15        0.00     30.23 o 
   3  19  14       61.38        0.00     50.20 o 
   4  19  14      155.34      166.40     42.78 o 
   5  19  14       25.04        0.00     29.20 o 
   0  20  14      137.19       41.60     45.94 o 
   1  20  14      328.91      239.28     33.94 o 
   2  20  14      438.13      411.31     42.32 o 
   3  20  14      355.17      291.13     47.33 o 
   4  20  14      259.01      258.16     46.48 o 
   1  21  14      110.63       79.58     32.25 o 
   2  21  14      122.41      114.91     37.17 o 
   3  21  14        0.21        0.00     35.17 o 
   4  21  14       12.42        0.00     40.29 o 
   0  22  14       19.32       12.90     42.46 o 
   1  22  14      452.99      521.90     43.65 o 
   2  22  14       30.18       59.39     36.67 o 
   1   1  15      227.13      223.04     19.12 o 
   2   1  15     4127.44     4408.50     66.34 o 
   3   1  15     1496.52     1409.58     32.77 o 
   4   1  15     2382.64     2315.93     47.84 o 
   5   1  15      502.53      535.52     28.47 o 
   6   1  15     8036.30     7460.97    108.15 o 
   7   1  15     1151.59     1099.81     39.95 o 
   8   1  15       23.76       19.93     23.88 o 
   9   1  15      339.97      430.38     40.33 o 
  10   1  15      332.61      330.86     40.97 o 
   0   2  15     1061.86      880.41     33.79 o 
   1   2  15      257.64      310.76     21.05 o 
   2   2  15      567.17      493.59     21.11 o 
   3   2  15      189.65      228.20     19.40 o 
   4   2  15      662.91      716.99     25.35 o 
   5   2  15      310.02      312.40     24.43 o 
   6   2  15     2068.97     2071.92     51.99 o 
   7   2  15      238.60      210.39     24.70 o 
   8   2  15      536.09      563.74     49.07 o 
   9   2  15      116.52       82.11     31.69 o 
   1   3  15       51.04       22.07     15.73 o 
   2   3  15      217.91      216.90     18.57 o 
   3   3  15       16.88        0.00     14.13 o 
   4   3  15     2853.76     2608.90     49.28 o 
   5   3  15      960.37      897.06     32.55 o 
   6   3  15     2932.68     2907.68     61.07 o 
   7   3  15      265.62      288.79     27.06 o 
   8   3  15      201.96      230.81     29.54 o 
   9   3  15      872.75      943.15    101.77 o 
   0   4  15     3741.56     4033.27    111.02 o 
   1   4  15     1379.28     1459.73     38.81 o 
   2   4  15        2.61        0.00     13.92 o 
   3   4  15        2.69       14.19     14.94 o 
   4   4  15     2093.08     2066.62     41.03 o 
   5   4  15      776.73      683.70     27.94 o 
   6   4  15     1477.87     1549.79     69.49 o 
   7   4  15       19.19        0.00     19.16 o 
   8   4  15      636.36      593.61     48.61 o 
   9   4  15      306.12      260.07     36.85 o 
   1   5  15      383.63      279.36     22.00 o 
   2   5  15     1096.10     1068.53     31.44 o 
   3   5  15     1704.75     1567.38     36.20 o 
   4   5  15       85.29       77.34     19.54 o 
   5   5  15     2852.81     2760.77     52.80 o 
   6   5  15       11.93        0.00     18.86 o 
   7   5  15      116.02       77.59     22.16 o 
   8   5  15     1438.72     1330.39     50.90 o 
   9   5  15      448.45      413.03     40.92 o 
   0   6  15      181.99      193.87     28.46 o 
   1   6  15       18.71        0.00     16.00 o 
   2   6  15      632.54      398.69     21.21 o 
   3   6  15        7.44       25.28     18.69 o 
   4   6  15      631.44      638.05     31.27 o 
   5   6  15     2650.98     2880.63     54.32 o 
   6   6  15       58.14       87.07     21.38 o 
   7   6  15       47.27        7.62     20.36 o 
   8   6  15        3.42        5.38     25.82 o 
   9   6  15       21.85       26.36     35.46 o 
   1   7  15      623.82      436.13     29.40 o 
   2   7  15     5616.63     5902.81     75.52 o 
   3   7  15       47.81       22.18     15.51 o 
   4   7  15      201.99      235.84     21.35 o 
   5   7  15      848.53      878.98     32.69 o 
   6   7  15      524.75      474.39     29.80 o 
   7   7  15      671.61      708.64     34.97 o 
   8   7  15     1040.48     1058.62     47.32 o 
   9   7  15      543.94      585.46     53.56 o 
   0   8  15      188.17      107.04     29.46 o 
   1   8  15     2615.40     2699.91     62.35 o 
   2   8  15     3462.45     3931.74     67.69 o 
   3   8  15     2751.45     2467.40     45.86 o 
   4   8  15      657.68      726.94     29.24 o 
   5   8  15       10.47        6.04     17.83 o 
   6   8  15      188.30      176.26     24.03 o 
   7   8  15      136.37      158.74     25.26 o 
   8   8  15      232.27      180.64     42.61 o 
   9   8  15        3.31       13.89     30.21 o 
   1   9  15       16.05       34.02     23.32 o 
   2   9  15     4711.36     4728.29     89.70 o 
   3   9  15      901.88      866.58     35.40 o 
   4   9  15        0.16        0.00     20.24 o 
   5   9  15     1038.09      998.10     39.32 o 
   6   9  15      304.45      288.72     31.43 o 
   7   9  15      698.98      617.73     39.51 o 
   8   9  15       33.83        1.95     30.56 o 
   9   9  15      328.94      230.43     42.10 o 
   0  10  15     1227.86     1303.21     57.91 o 
   1  10  15      322.78      317.01     29.67 o 
   2  10  15     1020.09      793.63     46.89 o 
   3  10  15     1324.00     1647.93     46.89 o 
   4  10  15       76.91      100.08     25.28 o 
   5  10  15       92.49      121.62     24.53 o 
   6  10  15      921.84      980.32     54.56 o 
   7  10  15      360.82      325.40     40.34 o 
   8  10  15      176.66      159.35     37.35 o 
   1  11  15      143.94       75.83     26.09 o 
   2  11  15        8.91       47.47     24.62 o 
   3  11  15       13.69        0.00     20.37 o 
   4  11  15       60.35      125.97     26.42 o 
   5  11  15      491.66      587.12     34.68 o 
   6  11  15        3.13       16.40     23.66 o 
   7  11  15      962.33     1296.52     79.31 o 
   8  11  15      174.16      109.18     36.79 o 
   0  12  15       75.37       42.09     31.93 o 
   1  12  15     5002.14     4681.61     90.75 o 
   2  12  15       32.20        0.00     23.84 o 
   3  12  15      400.43      378.52     43.30 o 
   4  12  15      257.78      376.68     32.40 o 
   5  12  15     1052.98      885.08     50.22 o 
   6  12  15        0.15       21.08     23.83 o 
   7  12  15      368.81      406.05     62.69 o 
   8  12  15        1.73        0.00     32.95 o 
   1  13  15      615.83      578.29     37.84 o 
   2  13  15      130.13      235.45     41.09 o 
   3  13  15      127.53      123.91     24.11 o 
   4  13  15      241.70      238.73     40.69 o 
   5  13  15       93.53      102.27     28.75 o 
   6  13  15      104.00      122.32     28.33 o 
   7  13  15      785.69      654.09     50.94 o 
   8  13  15      276.29      270.39     44.64 o 
   0  14  15      132.88      136.13     38.75 o 
   1  14  15     1917.54     1983.81     76.81 o 
   2  14  15     1072.25     1113.09     47.90 o 
   3  14  15       51.06       29.44     23.40 o 
   4  14  15      149.16      190.51     31.55 o 
   5  14  15      597.27      558.84     42.16 o 
   6  14  15        0.12       38.60     26.01 o 
   7  14  15      212.47      192.04     39.59 o 
   1  15  15      523.99      610.49     40.05 o 
   2  15  15     1296.19     1277.68     51.73 o 
   3  15  15      216.34      176.29     37.79 o 
   4  15  15       59.28       19.83     27.43 o 
   5  15  15      114.33      123.25     29.94 o 
   6  15  15      113.84       87.69     32.24 o 
   7  15  15      427.46      489.03     54.10 o 
   0  16  15       45.91       65.41     37.66 o 
   1  16  15     1935.36     1848.85     82.65 o 
   2  16  15     1409.94     1388.32     55.78 o 
   3  16  15     1346.62     1490.10     65.30 o 
   4  16  15       16.83        0.00     27.48 o 
   5  16  15      242.88      315.69     39.04 o 
   6  16  15      156.15       98.03     34.16 o 
   1  17  15       63.69       61.10     30.52 o 
   2  17  15       20.29        0.54     30.19 o 
   3  17  15      186.76      219.56     41.94 o 
   4  17  15        4.11       44.53     29.53 o 
   5  17  15      164.24      144.93     34.34 o 
   6  17  15       19.23       71.12     35.89 o 
   0  18  15       98.79       22.65     38.67 o 
   1  18  15      988.87     1148.27     53.53 o 
   2  18  15      326.88      341.44     38.66 o 
   3  18  15      520.12      450.58     66.93 o 
   4  18  15      102.06      133.04     40.21 o 
   5  18  15      296.19      268.53     37.57 o 
   1  19  15       39.93       27.31     32.36 o 
   2  19  15      148.77      144.42     36.22 o 
   3  19  15      183.89      177.20     42.89 o 
   4  19  15        4.33        0.00     39.18 o 
   5  19  15      138.62      122.51     34.56 o 
   0  20  15      693.88      701.94     62.95 o 
   1  20  15      636.53      719.83     48.36 o 
   2  20  15        0.57        0.00     33.03 o 
   3  20  15      432.84      677.16     56.16 o 
   4  20  15       66.32       19.86     42.67 o 
   1  21  15        9.93       18.42     53.07 o 
   2  21  15      155.29      206.75     54.75 o 
   3  21  15       22.83        0.00     40.46 o 
   0  22  15      681.11      668.14     83.70 o 
   1  22  15      334.45      414.09     45.53 o 
   0   0  16     2875.39     3026.33    102.39 o 
   1   0  16    12370.84    11127.61    259.53 o 
   2   0  16       20.61       38.25     21.83 o 
   3   0  16    15616.24    15091.82    287.10 o 
   4   0  16      997.46      894.00     40.38 o 
   5   0  16     1171.98     1120.05     59.34 o 
   6   0  16    15205.61    14642.91    257.95 o 
   7   0  16       31.47       15.39     31.22 o 
   8   0  16       17.37       49.30     33.31 o 
   9   0  16      929.78      890.27     73.91 o 
   1   1  16       18.54       11.32     16.58 o 
   2   1  16     3085.64     3408.65     51.99 o 
   3   1  16      475.51      415.13     21.80 o 
   4   1  16        0.06        0.00     14.99 o 
   5   1  16      148.12      110.97     20.98 o 
   6   1  16        0.04       13.84     31.31 o 
   7   1  16       39.24       40.59     21.90 o 
   8   1  16        6.18       39.59     22.53 o 
   9   1  16       20.35        0.00     29.41 o 
   0   2  16    10546.44     9918.62    150.90 o 
   1   2  16     2551.32     2862.26     55.92 o 
   2   2  16     5142.80     5187.40     68.04 o 
   3   2  16     8210.73     8016.42     93.80 o 
   4   2  16     3569.30     4023.20     59.94 o 
   5   2  16      485.19      506.31     32.86 o 
   6   2  16     5968.19     5900.77     94.38 o 
   7   2  16      880.91      888.25     46.44 o 
   8   2  16      751.00      662.70     39.45 o 
   9   2  16     1041.05      899.92     51.24 o 
   1   3  16        7.58       17.34     17.16 o 
   2   3  16      380.63      336.56     24.43 o 
   3   3  16      794.62      677.07     25.16 o 
   4   3  16       46.73       53.88     16.54 o 
   5   3  16        3.08        7.34     19.01 o 
   6   3  16      106.38      108.92     23.18 o 
   7   3  16       27.51       20.01     20.73 o 
   8   3  16      116.89       83.33     34.38 o 
   9   3  16      149.90      105.53     33.77 o 
   0   4  16        9.93        0.00     18.69 o 
   1   4  16     8874.47     8183.54    110.00 o 
   2   4  16      628.10      563.32     23.43 o 
   3   4  16     7890.10     7286.76     87.75 o 
   4   4  16     3927.21     3579.26     56.75 o 
   5   4  16     3562.04     3414.99     69.13 o 
   6   4  16     1095.52     1268.14     42.42 o 
   7   4  16      294.42      298.91     28.13 o 
   8   4  16     1085.50     1169.66     48.27 o 
   9   4  16      160.80      222.58     36.82 o 
   1   5  16        0.54        0.00     17.67 o 
   2   5  16     2535.26     2564.27     45.65 o 
   3   5  16      256.88      332.42     21.18 o 
   4   5  16        6.43        0.00     21.59 o 
   5   5  16      612.60      485.24     26.98 o 
   6   5  16        0.41        0.00     19.59 o 
   7   5  16        7.48       16.69     21.86 o 
   8   5  16       19.76        5.77     25.28 o 
   9   5  16       73.42       36.35     40.90 o 
   0   6  16      597.82      542.30     32.42 o 
   1   6  16     5070.30     5162.06     81.19 o 
   2   6  16     6458.37     6668.13     86.23 o 
   3   6  16     1156.77     1143.78     36.76 o 
   4   6  16     4077.52     4110.82     66.53 o 
   5   6  16     2782.23     2823.79     55.17 o 
   6   6  16      202.87      267.51     26.07 o 
   7   6  16     1014.92     1018.46     39.91 o 
   8   6  16     2945.48     2921.71     75.19 o 
   9   6  16       24.86        0.00     30.35 o 
   1   7  16       17.01        0.00     17.86 o 
   2   7  16      479.06      454.79     24.02 o 
   3   7  16      534.56      592.88     25.65 o 
   4   7  16       93.12       87.63     19.27 o 
   5   7  16      322.71      394.09     29.50 o 
   6   7  16      132.46      116.78     22.92 o 
   7   7  16       90.55      115.82     30.53 o 
   8   7  16       42.05       40.14     27.54 o 
   9   7  16      613.93      677.46     93.52 o 
   0   8  16     1029.31      894.32     65.06 o 
   1   8  16     4494.49     4259.45     81.75 o 
   2   8  16     1587.33     1504.84     43.42 o 
   3   8  16     2079.41     2043.38     42.79 o 
   4   8  16      278.45      263.60     23.02 o 
   5   8  16     4749.60     4579.81     92.21 o 
   6   8  16        4.23        7.88     20.01 o 
   7   8  16     1200.79     1143.49     42.73 o 
   8   8  16      534.54      457.25     38.26 o 
   9   8  16      109.29      173.01     33.41 o 
   1   9  16     1401.98     1498.11     49.16 o 
   2   9  16      398.63      484.47     32.91 o 
   3   9  16       22.10        0.00     17.29 o 
   4   9  16       99.32      105.62     28.88 o 
   5   9  16       88.60       89.14     24.05 o 
   6   9  16      245.96      308.20     32.94 o 
   7   9  16       57.64       32.66     28.32 o 
   8   9  16        1.53        1.53     31.50 o 
   0  10  16     3426.68     3655.96     98.51 o 
   1  10  16     2825.51     2936.97     68.84 o 
   2  10  16     1407.24     1656.80     53.66 o 
   3  10  16     2282.07     2467.34     56.83 o 
   4  10  16       11.76       39.75     21.90 o 
   5  10  16      407.31      466.21     50.11 o 
   6  10  16      853.50      849.90     51.41 o 
   7  10  16      757.96      788.06     51.95 o 
   8  10  16      354.07      348.65     44.28 o 
   1  11  16      711.60      650.11     37.70 o 
   2  11  16      635.33      492.44     44.87 o 
   3  11  16       42.51       77.04     23.02 o 
   4  11  16     1183.84     1099.41     45.14 o 
   5  11  16       75.67       58.38     23.96 o 
   6  11  16        3.39        5.46     26.05 o 
   7  11  16      405.63      508.04     46.11 o 
   8  11  16        9.67       16.74     33.96 o 
   0  12  16     5445.53     5057.19    160.55 o 
   1  12  16     1451.05     1333.45     49.58 o 
   2  12  16      277.75      223.99     30.66 o 
   3  12  16     1957.06     1934.60     57.86 o 
   4  12  16       21.79       59.03     26.00 o 
   5  12  16     1069.35     1038.71     42.43 o 
   6  12  16      901.46      920.61     42.97 o 
   7  12  16      572.15      553.25     76.18 o 
   8  12  16        3.59        0.00     40.57 o 
   1  13  16       12.81        0.00     24.19 o 
   2  13  16        5.26        2.28     25.65 o 
   3  13  16       55.15       15.90     22.89 o 
   4  13  16        2.51        0.00     25.03 o 
   5  13  16      109.24      136.52     30.82 o 
   6  13  16        5.06        0.00     24.58 o 
   7  13  16      127.50       91.24     35.83 o 
   0  14  16      419.07      471.44     48.43 o 
   1  14  16     1086.71     1244.51     50.66 o 
   2  14  16      379.09      519.38     40.31 o 
   3  14  16      650.88      770.03     50.17 o 
   4  14  16      763.05      863.33     49.65 o 
   5  14  16      497.11      630.42     41.49 o 
   6  14  16     1060.28     1180.73     48.93 o 
   7  14  16      362.17      391.14     44.85 o 
   1  15  16      110.04      169.67     32.34 o 
   2  15  16      766.04      861.72     55.55 o 
   3  15  16      100.48       74.57     35.35 o 
   4  15  16       42.57       38.76     28.54 o 
   5  15  16      843.60      808.33     51.55 o 
   6  15  16        0.42        6.23     27.98 o 
   0  16  16      601.42      541.87     52.09 o 
   1  16  16      648.93      609.27     42.10 o 
   2  16  16      762.22      564.22     42.76 o 
   3  16  16      688.73      567.36     49.46 o 
   4  16  16      531.69      505.81     40.60 o 
   5  16  16      269.86      264.29     36.23 o 
   6  16  16      176.27      136.09     35.41 o 
   1  17  16       41.65       40.95     31.44 o 
   2  17  16      136.13      126.01     33.43 o 
   3  17  16        0.60        0.00     33.02 o 
   4  17  16      451.66      476.10     49.65 o 
   5  17  16      229.11      281.62     38.48 o 
   6  17  16      124.39      224.56     45.34 o 
   0  18  16       31.84       37.09     40.65 o 
   1  18  16      211.37      338.55     39.21 o 
   2  18  16      587.62      699.79     61.35 o 
   3  18  16      229.48      240.56     48.49 o 
   4  18  16      856.75      958.63    109.26 o 
   5  18  16      216.89      297.47     39.51 o 
   1  19  16       27.71       63.46     33.28 o 
   2  19  16       29.35        3.38     32.75 o 
   3  19  16      332.88      375.29     49.90 o 
   4  19  16        0.44        0.00     39.06 o 
   0  20  16      535.90      530.18     89.61 o 
   1  20  16      504.79      562.12     46.74 o 
   2  20  16      351.97      326.32     42.05 o 
   3  20  16       45.30       65.60     43.63 o 
   1  21  16       32.63        5.23     35.18 o 
   2  21  16      295.20      183.13     45.79 o 
   1   1  17     1188.27     1229.73     46.30 o 
   2   1  17      707.74      722.69     26.29 o 
   3   1  17     2393.24     2454.53     46.07 o 
   4   1  17      358.46      382.89     24.72 o 
   5   1  17     9506.99     9453.69    131.63 o 
   6   1  17      256.89      226.29     25.86 o 
   7   1  17      703.45      728.63     37.89 o 
   8   1  17     1034.94      946.78     41.71 o 
   9   1  17       16.01       28.96     32.87 o 
   0   2  17      154.38      218.57     39.63 o 
   1   2  17       25.51        1.91     17.50 o 
   2   2  17      104.90       83.16     16.77 o 
   3   2  17     2459.68     2428.27     48.87 o 
   4   2  17      748.51      783.92     28.15 o 
   5   2  17     3661.94     3627.60     69.67 o 
   6   2  17      423.04      474.18     32.72 o 
   7   2  17      145.56      152.28     26.34 o 
   8   2  17       31.90       37.82     24.28 o 
   9   2  17      403.31      379.25     59.67 o 
   1   3  17     1361.86     1411.62     39.79 o 
   2   3  17      968.69      921.52     28.62 o 
   3   3  17        5.58       27.37     15.74 o 
   4   3  17      415.21      343.38     22.39 o 
   5   3  17     2744.56     2972.27     65.80 o 
   6   3  17      931.11      865.34     36.70 o 
   7   3  17      327.92      389.52     29.98 o 
   8   3  17      756.34      804.30     43.72 o 
   9   3  17       92.77       56.70     32.83 o 
   0   4  17      225.27       96.80     46.71 o 
   1   4  17      322.10      457.30     27.09 o 
   2   4  17       23.93        0.07     17.55 o 
   3   4  17       10.19        0.00     15.15 o 
   4   4  17     1509.38     1476.16     37.37 o 
   5   4  17     1736.04     1710.10     47.52 o 
   6   4  17      693.50      769.07     35.43 o 
   7   4  17       34.39       26.09     22.46 o 
   8   4  17       68.25       78.16     28.40 o 
   9   4  17      618.37      567.99     47.10 o 
   1   5  17       27.97        0.79     19.35 o 
   2   5  17       82.80       50.72     16.71 o 
   3   5  17     1710.45     1815.46     40.30 o 
   4   5  17      311.09      289.95     23.54 o 
   5   5  17       10.55       18.80     18.84 o 
   6   5  17      670.04      592.11     46.03 o 
   7   5  17      387.00      307.90     29.60 o 
   8   5  17      467.78      467.02     37.85 o 
   9   5  17      415.73      366.91     41.38 o 
   0   6  17      305.71      291.27     46.74 o 
   1   6  17     2182.48     2691.36     56.78 o 
   2   6  17      233.63      246.95     22.42 o 
   3   6  17     1753.78     1788.42     42.25 o 
   4   6  17      475.64      537.34     30.54 o 
   5   6  17       42.93       19.58     19.05 o 
   6   6  17      284.34      303.55     27.78 o 
   7   6  17       11.14       36.48     24.49 o 
   8   6  17       86.79       42.97     29.07 o 
   1   7  17     1642.81     1579.03     62.62 o 
   2   7  17      124.35       89.16     21.62 o 
   3   7  17     3655.19     3835.88     60.60 o 
   4   7  17     1391.05     1310.66     38.54 o 
   5   7  17      989.59      941.01     34.46 o 
   6   7  17      641.71      697.92     35.78 o 
   7   7  17      256.50      340.54     30.84 o 
   8   7  17      691.82      692.47     43.05 o 
   0   8  17      450.87      435.66     53.79 o 
   1   8  17        5.60        0.00     21.74 o 
   2   8  17     1260.51     1254.94     41.04 o 
   3   8  17     2932.20     2971.20     57.35 o 
   4   8  17      120.40      146.21     36.10 o 
   5   8  17      543.28      559.58     29.29 o 
   6   8  17      286.31      327.53     33.25 o 
   7   8  17      314.40      287.82     34.85 o 
   8   8  17      391.05      459.45     47.35 o 
   1   9  17     2249.21     2332.97     61.79 o 
   2   9  17       14.48        0.00     23.47 o 
   3   9  17      562.17      505.40     28.64 o 
   4   9  17       85.22       67.30     22.99 o 
   5   9  17      739.77      816.59     38.21 o 
   6   9  17      840.42      844.68     68.68 o 
   7   9  17       67.71      119.86     33.23 o 
   8   9  17     1140.98      946.24     59.06 o 
   0  10  17      212.76      163.31     54.91 o 
   1  10  17      841.63     1015.18     43.80 o 
   2  10  17      401.96      510.98     36.01 o 
   3  10  17      443.00      466.60     44.45 o 
   4  10  17       59.49       42.15     23.20 o 
   5  10  17       44.85       29.48     24.22 o 
   6  10  17       46.25       27.93     28.11 o 
   7  10  17      126.27      169.11     33.40 o 
   8  10  17      228.37      199.20     40.89 o 
   1  11  17      303.06      321.22     32.10 o 
   2  11  17      197.96      208.61     30.96 o 
   3  11  17      463.59      581.46     33.28 o 
   4  11  17        2.99        0.00     21.54 o 
   5  11  17       72.79      103.21     25.37 o 
   6  11  17      229.25      256.75     33.87 o 
   7  11  17       49.47       64.74     35.15 o 
   0  12  17       25.64        0.00     41.19 o 
   1  12  17       31.43       42.92     26.20 o 
   2  12  17      679.13      689.65     39.86 o 
   3  12  17        8.09        0.00     22.08 o 
   4  12  17      594.65      582.16     39.33 o 
   5  12  17      167.66      123.92     27.34 o 
   6  12  17       41.03       33.26     28.00 o 
   7  12  17       80.32       68.80     34.43 o 
   1  13  17      361.31      405.00     44.73 o 
   2  13  17      429.42      399.28     35.85 o 
   3  13  17       30.89       11.66     33.19 o 
   4  13  17      141.77      133.07     30.69 o 
   5  13  17      326.45      338.61     33.54 o 
   6  13  17      172.62      202.54     34.77 o 
   7  13  17      105.31       74.18     49.15 o 
   0  14  17        8.74        0.00     43.54 o 
   1  14  17       37.17       65.36     29.32 o 
   2  14  17       64.61       41.81     28.69 o 
   3  14  17      473.90      427.91     43.99 o 
   4  14  17      276.95      344.60     36.37 o 
   5  14  17       52.94        0.00     29.71 o 
   6  14  17      196.99      177.92     32.05 o 
   1  15  17      303.09      326.53     36.38 o 
   2  15  17       33.39       52.15     30.45 o 
   3  15  17        5.72        0.00     31.95 o 
   4  15  17       83.88       75.98     30.36 o 
   5  15  17      447.30      494.98     41.79 o 
   6  15  17        3.54        0.00     27.98 o 
   0  16  17      250.16      343.69     59.65 o 
   1  16  17        2.47       31.71     29.55 o 
   2  16  17      331.76      426.52     44.60 o 
   3  16  17      938.66      933.02     58.11 o 
   4  16  17      363.83      424.66     39.58 o 
   5  16  17       77.71       70.81     33.62 o 
   6  16  17      316.23      405.30     39.56 o 
   1  17  17       23.52       39.73     31.94 o 
   2  17  17       41.66       60.34     33.66 o 
   3  17  17       19.77       66.18     39.20 o 
   4  17  17       48.25        0.00     39.88 o 
   5  17  17       15.60        0.00     31.19 o 
   0  18  17      263.24      312.31     77.79 o 
   1  18  17       67.69       29.49     32.64 o 
   2  18  17       59.10       21.27     32.55 o 
   3  18  17       79.97       65.78     41.10 o 
   4  18  17      274.68      291.01     48.18 o 
   1  19  17      184.58      191.74     39.24 o 
   2  19  17      121.41      140.15     37.60 o 
   3  19  17        2.45        0.00     38.27 o 
   0  20  17      514.20      470.56     72.59 o 
   1  20  17      274.00      318.59     43.80 o 
   2  20  17      419.65      467.85     52.80 o 
   0   0  18     6741.45     5058.44    199.44 o 
   1   0  18     1078.41      938.44     48.67 o 
   2   0  18    15348.16    14932.50    219.29 o 
   3   0  18      124.12      151.71     26.26 o 
   4   0  18     7403.64     7249.41    128.52 o 
   5   0  18     4082.94     3975.37    105.09 o 
   6   0  18       63.36       60.12     32.40 o 
   7   0  18      802.17      871.81     55.87 o 
   8   0  18     1986.86     2111.77     96.64 o 
   9   0  18      709.02      852.44     74.83 o 
   1   1  18      769.69      850.12     33.00 o 
   2   1  18        5.15       40.80     17.66 o 
   3   1  18       28.73       77.89     17.75 o 
   4   1  18      343.21      236.09     21.76 o 
   5   1  18       60.41       51.06     22.13 o 
   6   1  18       45.82       46.98     21.90 o 
   7   1  18        5.18       18.36     23.70 o 
   8   1  18       68.10       58.92     26.78 o 
   9   1  18        0.83        0.00     30.26 o 
   0   2  18     2647.08     2853.86    117.45 o 
   1   2  18     3457.44     3203.20     61.34 o 
   2   2  18     6213.92     6134.47     79.49 o 
   3   2  18      721.98      811.28     28.53 o 
   4   2  18     2978.62     2986.06     52.86 o 
   5   2  18     1861.05     1827.28     50.12 o 
   6   2  18     1516.91     1559.70     47.66 o 
   7   2  18     1245.37     1147.53     43.51 o 
   8   2  18     1627.48     1462.23     50.71 o 
   1   3  18      692.06      715.03     31.20 o 
   2   3  18      637.64      765.62     40.09 o 
   3   3  18       38.40       30.07     17.40 o 
   4   3  18       15.71        0.00     16.57 o 
   5   3  18      170.21      205.97     25.21 o 
   6   3  18      202.13      263.95     27.54 o 
   7   3  18      100.68       92.58     25.38 o 
   8   3  18        0.27       18.18     25.73 o 
   0   4  18    10240.70     8915.74    407.27 o 
   1   4  18      427.85      415.88     32.23 o 
   2   4  18     5544.69     4989.57     82.02 o 
   3   4  18      474.19      429.04     23.90 o 
   4   4  18     2298.65     2417.63     51.53 o 
   5   4  18      490.77      527.63     44.43 o 
   6   4  18     2294.50     2262.26     57.19 o 
   7   4  18      147.17      158.17     27.17 o 
   8   4  18      459.31      491.81     39.59 o 
   1   5  18     1028.80     1071.19     39.62 o 
   2   5  18      279.01      284.98     26.48 o 
   3   5  18      259.23      167.50     22.54 o 
   4   5  18       25.45        0.00     17.63 o 
   5   5  18       80.10       58.49     20.41 o 
   6   5  18      692.93      619.39     35.61 o 
   7   5  18       40.21        5.55     22.92 o 
   8   5  18       11.48       29.92     28.15 o 
   0   6  18     7135.63     7178.83    270.94 o 
   1   6  18     1290.00     1237.69     40.18 o 
   2   6  18      596.62      603.62     32.36 o 
   3   6  18     2897.30     3156.31     54.70 o 
   4   6  18      375.55      383.55     27.75 o 
   5   6  18       14.78        4.80     18.96 o 
   6   6  18     3849.30     3762.67     74.74 o 
   7   6  18      349.48      353.14     31.51 o 
   8   6  18      666.57      620.57     57.68 o 
   1   7  18      824.01      795.58     34.77 o 
   2   7  18      145.25      154.18     27.40 o 
   3   7  18      233.06      338.30     22.97 o 
   4   7  18       56.53       91.97     20.15 o 
   5   7  18       97.22       42.36     20.20 o 
   6   7  18       13.92        0.00     21.95 o 
   7   7  18       79.46       84.31     28.85 o 
   8   7  18      248.18      298.64     36.02 o 
   0   8  18     4597.42     4301.92    136.40 o 
   1   8  18      543.61      547.41     31.33 o 
   2   8  18      413.96      403.15     30.18 o 
   3   8  18      141.32       96.80     21.26 o 
   4   8  18      814.39      733.80     36.06 o 
   5   8  18       32.00       23.88     22.48 o 
   6   8  18     1161.53     1078.55     49.00 o 
   7   8  18       26.44        0.00     26.78 o 
   8   8  18      477.33      509.80     48.57 o 
   1   9  18     2798.81     2679.79     66.90 o 
   2   9  18      160.51       98.43     24.27 o 
   3   9  18      191.63      132.22     22.70 o 
   4   9  18      491.58      457.37     45.87 o 
   5   9  18      556.42      718.55     37.15 o 
   6   9  18      160.86      153.19     31.23 o 
   7   9  18        2.82        0.00     26.93 o 
   8   9  18       70.12       71.75     37.91 o 
   0  10  18      954.35     1088.86     73.61 o 
   1  10  18      759.01      852.14     41.85 o 
   2  10  18      242.61      348.21     33.01 o 
   3  10  18      269.26      289.07     26.25 o 
   4  10  18      609.23      652.27     36.39 o 
   5  10  18      200.16      234.07     37.91 o 
   6  10  18      698.73      641.38     42.41 o 
   7  10  18      362.96      376.38     39.70 o 
   1  11  18     1208.00     1266.35     66.80 o 
   2  11  18      180.08      260.80     32.64 o 
   3  11  18        8.17       15.41     20.47 o 
   4  11  18        2.47       13.47     23.83 o 
   5  11  18       84.59       21.28     24.24 o 
   6  11  18      546.70      558.29     41.70 o 
   7  11  18      106.42      119.12     34.14 o 
   0  12  18      111.45       99.72     44.69 o 
   1  12  18      141.06      122.43     38.28 o 
   2  12  18      638.85      573.44     42.28 o 
   3  12  18       84.25      116.51     34.40 o 
   4  12  18     1274.60     1261.95     47.33 o 
   5  12  18      343.77      315.59     32.91 o 
   6  12  18      190.14      236.29     36.50 o 
   7  12  18      357.86      298.61     44.11 o 
   1  13  18       97.35       73.94     29.72 o 
   2  13  18       55.24       39.86     29.31 o 
   3  13  18        3.52        0.00     32.85 o 
   4  13  18      192.88      300.59     34.99 o 
   5  13  18        0.43        6.25     26.64 o 
   6  13  18      303.19      285.04     38.26 o 
   0  14  18      133.18       38.41     47.32 o 
   1  14  18       31.97       34.64     33.82 o 
   2  14  18      530.83      677.22     91.52 o 
   3  14  18      106.71      173.10     43.48 o 
   4  14  18     1165.77     1256.87     74.05 o 
   5  14  18      625.50      661.27     41.44 o 
   6  14  18      403.98      487.28     44.08 o 
   1  15  18      245.71      338.31     59.24 o 
   2  15  18        7.82        0.00     29.51 o 
   3  15  18       44.21        0.00     35.38 o 
   4  15  18      186.13      208.19     34.37 o 
   5  15  18      166.19      190.86     32.50 o 
   6  15  18      641.51      699.12     43.67 o 
   0  16  18       29.97        0.00     47.43 o 
   1  16  18       18.33        0.00     34.42 o 
   2  16  18      476.06      399.80     41.57 o 
   3  16  18      101.39      146.41     40.84 o 
   4  16  18      771.50      881.67     59.43 o 
   5  16  18      385.71      346.25     41.64 o 
   1  17  18      136.69      164.32     40.42 o 
   2  17  18        6.65        0.00     32.44 o 
   3  17  18      124.24      169.73     43.59 o 
   4  17  18      387.81      505.34     52.29 o 
   0  18  18      459.15      545.66    102.20 o 
   1  18  18        1.45        0.00     35.62 o 
   2  18  18      280.11      307.70     41.71 o 
   3  18  18      497.96      604.53     58.23 o 
   4  18  18      285.42      304.61     50.02 o 
   1  19  18       10.86        0.00     37.07 o 
   2  19  18       49.28       66.62     41.97 o 
   0  20  18      745.32      687.53    125.65 o 
   1   1  19      148.86      189.40     32.82 o 
   2   1  19     3592.53     3442.97     66.18 o 
   3   1  19      431.61      408.15     23.89 o 
   4   1  19      156.86       98.56     19.29 o 
   5   1  19      303.99      330.83     28.06 o 
   6   1  19      355.51      305.35     28.93 o 
   7   1  19     1148.22     1108.40     44.98 o 
   8   1  19      512.05      542.86     37.12 o 
   0   2  19      820.77      819.52     75.89 o 
   1   2  19       80.58      104.28     28.55 o 
   2   2  19     1739.67     1836.26     49.12 o 
   3   2  19      133.42      155.85     19.90 o 
   4   2  19      141.05      126.57     21.05 o 
   5   2  19      418.56      369.61     29.26 o 
   6   2  19       55.39       38.91     22.97 o 
   7   2  19       21.50       61.42     26.77 o 
   8   2  19       76.28      106.84     28.04 o 
   1   3  19      163.44      179.43     30.33 o 
   2   3  19        4.49       19.40     20.80 o 
   3   3  19      628.36      644.61     30.28 o 
   4   3  19       13.74        0.00     18.13 o 
   5   3  19      514.52      555.79     31.85 o 
   6   3  19       42.98       62.38     24.55 o 
   7   3  19      794.05      864.80     41.23 o 
   8   3  19       17.66        0.00     25.82 o 
   0   4  19      518.29      727.53    122.22 o 
   1   4  19      193.64      172.42     30.30 o 
   2   4  19     1651.35     1488.36     58.01 o 
   3   4  19       81.53       75.66     19.33 o 
   4   4  19     1123.01     1092.67     37.57 o 
   5   4  19      503.64      663.68     42.89 o 
   6   4  19        0.80       29.35     22.57 o 
   7   4  19       81.88       46.51     24.82 o 
   8   4  19      317.16      287.66     35.94 o 
   1   5  19       24.39        8.59     26.94 o 
   2   5  19      325.77      310.89     27.64 o 
   3   5  19        2.25        0.06     16.43 o 
   4   5  19      266.98      345.13     25.25 o 
   5   5  19      466.32      475.03     31.43 o 
   6   5  19       87.97      107.46     27.29 o 
   7   5  19     1375.33     1297.81     47.78 o 
   8   5  19      724.67      697.04     44.63 o 
   0   6  19     2492.60     2567.02    296.68 o 
   1   6  19      508.71      608.65     40.68 o 
   2   6  19      371.14      415.84     30.03 o 
   3   6  19       12.69        0.00     18.81 o 
   4   6  19      461.53      524.31     28.64 o 
   5   6  19       59.43       78.42     31.40 o 
   6   6  19        0.80        0.00     22.89 o 
   7   6  19       33.70       29.61     25.35 o 
   8   6  19      109.56      178.32     36.37 o 
   1   7  19       12.94       22.74     27.47 o 
   2   7  19     2492.81     2353.66     57.35 o 
   3   7  19      105.94      131.66     19.80 o 
   4   7  19        0.06        0.00     19.31 o 
   5   7  19      380.75      478.61     40.65 o 
   6   7  19      462.19      337.34     31.10 o 
   7   7  19      586.93      528.16     36.44 o 
   8   7  19      815.66      831.34     55.93 o 
   0   8  19     3234.54     2852.46    112.57 o 
   1   8  19       49.26       30.56     28.57 o 
   2   8  19       14.16       35.08     22.42 o 
   3   8  19      262.37      338.69     27.26 o 
   4   8  19      195.29      206.84     37.23 o 
   5   8  19       50.49       11.06     24.70 o 
   6   8  19      887.41      807.29     45.44 o 
   7   8  19      111.28       92.17     31.81 o 
   1   9  19       26.80        0.00     28.28 o 
   2   9  19      627.40      611.92     34.98 o 
   3   9  19       29.10       35.84     20.77 o 
   4   9  19       36.12       46.56     24.06 o 
   5   9  19      281.33      285.82     31.15 o 
   6   9  19       17.82        7.60     27.75 o 
   7   9  19      576.06      725.53     46.46 o 
   0  10  19     2504.23     2631.76    111.09 o 
   1  10  19      209.87      186.10     35.74 o 
   2  10  19       21.70       35.06     23.10 o 
   3  10  19      181.01      171.20     27.37 o 
   4  10  19        5.75       21.69     25.03 o 
   5  10  19        1.15       17.18     25.61 o 
   6  10  19      563.13      642.13     44.45 o 
   7  10  19       18.59       19.40     32.15 o 
   1  11  19       15.79        0.00     28.87 o 
   2  11  19      356.23      276.40     33.88 o 
   3  11  19      112.02      124.65     31.46 o 
   4  11  19       65.19       55.10     26.10 o 
   5  11  19       21.67        8.20     26.52 o 
   6  11  19      119.36      110.14     33.71 o 
   7  11  19      178.34      141.64     35.41 o 
   0  12  19       30.29       17.54     45.30 o 
   1  12  19      255.91      246.43     38.47 o 
   2  12  19       51.18       74.13     32.51 o 
   3  12  19     1068.83     1203.03     53.32 o 
   4  12  19       43.07       45.60     27.12 o 
   5  12  19      105.97      133.22     29.96 o 
   6  12  19       82.46       82.50     32.75 o 
   1  13  19      374.75      455.13     43.27 o 
   2  13  19      272.67      315.20     37.50 o 
   3  13  19      515.21      520.45     49.10 o 
   4  13  19      632.60      595.21     38.59 o 
   5  13  19        5.30        8.93     27.40 o 
   6  13  19      167.82      145.94     35.61 o 
   0  14  19      577.01      693.55     72.45 o 
   1  14  19       22.82        0.00     32.73 o 
   2  14  19      218.48      191.46     35.70 o 
   3  14  19      544.73      539.06     61.60 o 
   4  14  19       79.51       80.53     28.58 o 
   5  14  19      458.97      456.69     38.46 o 
   1  15  19        4.25        0.00     34.46 o 
   2  15  19       91.74       98.17     34.63 o 
   3  15  19      107.04      165.42     42.75 o 
   4  15  19      366.03      352.50     47.56 o 
   5  15  19       12.85       55.01     31.20 o 
   0  16  19      689.02      656.71     73.37 o 
   1  16  19      324.45      420.55     45.66 o 
   2  16  19      148.14      117.82     36.61 o 
   3  16  19      710.63      780.76     96.49 o 
   4  16  19       55.11        0.00     40.35 o 
   1  17  19        2.10       46.19     37.03 o 
   2  17  19        0.76        7.58     39.88 o 
   3  17  19       19.38        0.00     39.36 o 
   4  17  19        1.86       23.15     40.65 o 
   0  18  19       56.71        0.00     50.70 o 
   1  18  19       70.63       73.56     40.80 o 
   2  18  19       11.15       29.31     39.48 o 
   3  18  19      131.87      197.75     47.30 o 
   1  19  19       67.61      105.08     44.36 o 
   0   0  20     2207.17     1828.90    122.79 o 
   1   0  20     1701.43     1587.55     82.92 o 
   2   0  20        1.77       20.98     30.75 o 
   3   0  20     4783.90     4834.49    100.62 o 
   4   0  20       23.77       11.06     25.08 o 
   5   0  20      883.85      880.38     54.19 o 
   6   0  20      248.46      263.94     42.50 o 
   7   0  20      330.60      378.22     60.21 o 
   8   0  20      914.66      992.91     67.22 o 
   1   1  20      211.88      240.14     32.70 o 
   2   1  20      121.62      122.26     23.09 o 
   3   1  20      112.37       91.29     23.04 o 
   4   1  20      150.65      100.89     19.83 o 
   5   1  20        1.48       28.35     23.30 o 
   6   1  20        0.27       13.01     23.20 o 
   7   1  20      126.27      112.26     27.80 o 
   8   1  20      171.36      205.00     38.08 o 
   0   2  20      146.73      230.00     46.92 o 
   1   2  20      618.79      754.91     60.05 o 
   2   2  20       71.25       88.99     23.25 o 
   3   2  20     3235.05     3018.48     54.50 o 
   4   2  20      142.57       80.85     21.03 o 
   5   2  20     1897.05     1934.48     55.99 o 
   6   2  20      560.03      622.39     36.07 o 
   7   2  20     1598.04     1552.65     52.43 o 
   8   2  20       39.45       62.27     28.03 o 
   1   3  20       51.38       20.11     27.31 o 
   2   3  20      335.89      323.64     27.61 o 
   3   3  20     1650.42     1509.62     38.95 o 
   4   3  20       27.53       41.72     20.57 o 
   5   3  20        6.35       19.52     22.88 o 
   6   3  20       27.41        0.00     23.38 o 
   7   3  20       81.65       83.97     26.71 o 
   8   3  20      217.15      183.21     31.16 o 
   0   4  20      128.73       42.96     40.98 o 
   1   4  20     4371.17     3929.16     91.88 o 
   2   4  20      366.34      357.54     29.22 o 
   3   4  20     1818.06     1841.07     43.53 o 
   4   4  20      103.67      126.27     22.82 o 
   5   4  20      978.60      877.16     39.17 o 
   6   4  20      271.02      280.98     30.11 o 
   7   4  20     1681.29     1569.15     52.04 o 
   1   5  20       20.00       32.74     29.78 o 
   2   5  20      159.81      204.67     26.44 o 
   3   5  20       21.01       11.86     18.58 o 
   4   5  20      592.07      525.54     30.27 o 
   5   5  20        6.99       25.82     23.52 o 
   6   5  20      525.21      580.72     35.94 o 
   7   5  20        0.86       12.47     25.81 o 
   0   6  20      116.03      116.71     45.97 o 
   1   6  20     4958.34     5355.31    166.45 o 
   2   6  20     1595.39     1577.36     67.64 o 
   3   6  20       19.72       36.39     18.84 o 
   4   6  20      474.58      569.31     30.89 o 
   5   6  20     3549.24     3735.38     76.00 o 
   6   6  20      244.24      248.91     29.94 o 
   7   6  20     2463.61     2717.93     68.33 o 
   1   7  20       97.22       68.11     34.46 o 
   2   7  20      183.05      230.95     30.63 o 
   3   7  20       21.26        0.00     19.96 o 
   4   7  20       70.51       81.91     25.67 o 
   5   7  20      233.73      201.04     34.31 o 
   6   7  20       28.09        0.00     27.33 o 
   7   7  20      294.99      376.73     40.71 o 
   0   8  20       74.28       37.48     43.47 o 
   1   8  20     6687.82     6500.36    128.74 o 
   2   8  20       82.99       51.59     26.37 o 
   3   8  20      238.87      240.86     29.39 o 
   4   8  20      176.45      141.62     27.55 o 
   5   8  20     2087.71     1853.87     62.19 o 
   6   8  20        8.40        0.00     28.99 o 
   7   8  20     1339.45     1268.66     57.07 o 
   1   9  20      702.77      636.84     47.12 o 
   2   9  20      408.16      379.49     36.65 o 
   3   9  20      162.92      116.82     27.52 o 
   4   9  20      901.64      938.83     50.22 o 
   5   9  20      224.55      220.07     30.51 o 
   6   9  20       60.46       85.10     32.39 o 
   7   9  20      264.78      288.56     38.56 o 
   0  10  20     2255.75     2664.59    239.86 o 
   1  10  20     2390.39     2634.23     79.88 o 
   2  10  20      480.57      456.61     37.25 o 
   3  10  20     1895.84     2058.28     65.63 o 
   4  10  20      138.05      119.50     27.84 o 
   5  10  20     1204.60     1352.40     50.16 o 
   6  10  20      342.10      318.48     44.47 o 
   1  11  20       49.73       30.68     33.19 o 
   2  11  20      735.77      821.92     44.77 o 
   3  11  20        0.48       19.09     29.72 o 
   4  11  20       93.32       37.35     26.92 o 
   5  11  20      302.82      291.33     33.74 o 
   6  11  20        3.49        6.38     30.65 o 
   0  12  20       42.42        0.00     49.41 o 
   1  12  20      517.27      505.94     45.92 o 
   2  12  20       11.73       26.52     34.00 o 
   3  12  20     4078.40     4262.06    106.73 o 
   4  12  20       19.70       21.22     27.53 o 
   5  12  20      837.98      797.66     44.02 o 
   6  12  20      855.42      912.59     51.88 o 
   1  13  20        1.83       16.71     34.69 o 
   2  13  20      124.67      180.42     39.17 o 
   3  13  20       47.50       48.63     32.38 o 
   4  13  20       32.72       34.36     32.57 o 
   5  13  20      241.92      258.19     34.46 o 
   0  14  20       48.79       24.70     61.40 o 
   1  14  20      473.01      489.67     67.10 o 
   2  14  20      352.25      421.56     46.77 o 
   3  14  20     2287.51     2450.43     86.21 o 
   4  14  20      136.81      153.20     37.90 o 
   5  14  20     1229.15     1322.32     57.41 o 
   1  15  20        3.70       50.14     36.63 o 
   2  15  20      322.29      247.14     44.46 o 
   3  15  20        0.41        0.00     37.92 o 
   4  15  20       37.35       67.30     34.31 o 
   0  16  20      269.30      339.37     64.30 o 
   1  16  20      158.64      152.15     42.11 o 
   2  16  20       11.98       12.93     39.66 o 
   3  16  20     1024.44     1096.23     65.98 o 
   1  17  20       52.33       55.29     40.46 o 
   2  17  20      640.43      612.91     63.18 o 
   0  18  20       17.46        0.00     54.60 o 
   1  18  20      605.32      613.68     57.05 o 
   1   1  21        3.71        0.00     27.32 o 
   2   1  21      223.08      212.91     41.94 o 
   3   1  21       39.92       28.00     21.04 o 
   4   1  21      479.67      611.57     35.65 o 
   5   1  21      204.89      143.30     27.00 o 
   6   1  21      933.52      964.92     43.59 o 
   7   1  21      129.76       69.29     28.98 o 
   0   2  21      458.18      662.44     62.32 o 
   1   2  21     1568.77     1560.21     58.83 o 
   2   2  21      125.61       31.72     33.13 o 
   3   2  21     2134.25     2193.63     48.22 o 
   4   2  21        0.14       33.21     21.58 o 
   5   2  21        0.04        0.00     23.25 o 
   6   2  21       80.53       72.94     26.01 o 
   7   2  21      111.34      108.17     28.73 o 
   1   3  21        2.56        1.54     28.60 o 
   2   3  21        1.78        0.00     27.01 o 
   3   3  21       67.46       56.16     19.82 o 
   4   3  21      561.20      583.47     31.38 o 
   5   3  21       41.04       25.26     23.71 o 
   6   3  21      532.77      451.21     34.16 o 
   7   3  21       52.40       39.20     37.27 o 
   0   4  21     1152.03     1169.21     74.93 o 
   1   4  21      775.39      713.55     45.69 o 
   2   4  21        2.67       24.87     29.43 o 
   3   4  21     2369.76     2339.98     49.64 o 
   4   4  21        1.14       19.79     21.66 o 
   5   4  21       33.89        0.00     22.11 o 
   6   4  21       52.34       73.60     26.73 o 
   7   4  21      227.69      209.21     31.48 o 
   1   5  21      218.89      250.31     35.74 o 
   2   5  21        3.67       27.27     30.40 o 
   3   5  21      225.42      200.93     27.81 o 
   4   5  21      595.66      612.68     32.25 o 
   5   5  21      157.58      157.17     28.00 o 
   6   5  21     1114.27     1120.56     46.57 o 
   7   5  21      117.10       81.78     28.59 o 
   0   6  21      881.28     1020.38     73.49 o 
   1   6  21      201.22      235.50     35.73 o 
   2   6  21        9.24       18.70     41.72 o 
   3   6  21      115.90      137.90     26.33 o 
   4   6  21        4.30       18.76     21.70 o 
   5   6  21      170.00      208.42     29.06 o 
   6   6  21       14.34       42.25     26.11 o 
   7   6  21        0.15       53.77     33.56 o 
   1   7  21      123.09      100.31     33.73 o 
   2   7  21       15.95       30.44     31.35 o 
   3   7  21        1.78       16.07     24.49 o 
   4   7  21       96.81      133.64     28.06 o 
   5   7  21     1234.21     1188.40     53.06 o 
   6   7  21      611.88      522.85     42.48 o 
   7   7  21      417.60      393.87     41.00 o 
   0   8  21      725.51      662.45     68.48 o 
   1   8  21      835.83      880.25     50.99 o 
   2   8  21      289.43      277.22     38.14 o 
   3   8  21      130.55      160.62     28.73 o 
   4   8  21        8.56       29.73     26.07 o 
   5   8  21      287.23      257.39     36.38 o 
   6   8  21       32.75       16.42     42.29 o 
   1   9  21       62.66      133.86     35.65 o 
   2   9  21       90.86      111.01     36.31 o 
   3   9  21       28.70        0.00     27.96 o 
   4   9  21      109.17       95.89     27.61 o 
   5   9  21      119.64      113.48     29.81 o 
   6   9  21      470.82      574.70     44.12 o 
   0  10  21      347.46      354.24     61.27 o 
   1  10  21      432.50      476.16     53.06 o 
   2  10  21      685.15      669.39     48.88 o 
   3  10  21      186.75      101.70     31.50 o 
   4  10  21        7.83        0.00     27.46 o 
   5  10  21      281.61      376.18     35.76 o 
   6  10  21        9.87        0.00     30.92 o 
   1  11  21        8.31       18.84     33.26 o 
   2  11  21      242.66      258.58     40.85 o 
   3  11  21       74.39       54.76     32.10 o 
   4  11  21      258.97      266.92     33.21 o 
   5  11  21       18.41        1.27     27.94 o 
   0  12  21        9.11        0.00     54.91 o 
   1  12  21      274.66      180.77     39.58 o 
   2  12  21      996.22     1068.65     59.21 o 
   3  12  21      217.98      182.04     36.24 o 
   4  12  21      158.70      164.53     37.57 o 
   5  12  21      122.07       51.24     29.95 o 
   1  13  21      111.96      111.91     39.06 o 
   2  13  21      242.74      301.64     43.42 o 
   3  13  21        0.95       27.54     35.40 o 
   4  13  21      149.78      107.60     35.19 o 
   5  13  21      287.99      266.95     35.64 o 
   0  14  21      212.21      126.85     58.69 o 
   1  14  21        5.02        6.95     35.46 o 
   2  14  21      425.70      381.40     48.53 o 
   3  14  21     1417.61     1619.98     64.61 o 
   4  14  21      330.78      402.67     44.14 o 
   1  15  21      127.76      105.40     46.34 o 
   2  15  21      139.19      165.75     43.93 o 
   3  15  21        5.18        0.00     45.64 o 
   0  16  21      602.40      548.02     75.32 o 
   1  16  21        2.54        2.67     39.08 o 
   2  16  21       92.20      114.54     51.22 o 
   0   0  22       86.28        0.00     61.01 o 
   1   0  22       43.82       11.66     40.98 o 
   2   0  22     7191.63     6748.90    185.18 o 
   3   0  22      119.01       45.18     83.70 o 
   4   0  22     5753.69     5525.32    134.69 o 
   5   0  22        0.62        7.43     34.87 o 
   6   0  22      538.79      469.82     51.91 o 
   7   0  22        4.79        0.00     36.97 o 
   1   1  22      128.91       76.91     32.54 o 
   2   1  22       32.17       65.72     33.11 o 
   3   1  22       31.27       18.60     34.57 o 
   4   1  22       97.72      157.42     26.25 o 
   5   1  22        1.28        0.00     24.19 o 
   6   1  22       16.38       10.74     26.98 o 
   7   1  22      435.98      491.90     39.16 o 
   0   2  22      476.63      877.50     69.69 o 
   1   2  22      149.94      244.53     35.92 o 
   2   2  22     4753.67     5175.90    111.73 o 
   3   2  22      157.97      138.23     34.27 o 
   4   2  22     5405.01     5579.97    101.62 o 
   5   2  22      184.58      204.86     29.52 o 
   6   2  22     1737.85     1766.01     82.66 o 
   7   2  22        1.90        0.00     39.22 o 
   1   3  22      530.05      517.52     78.10 o 
   2   3  22      726.91      577.87     44.61 o 
   3   3  22      111.61       95.82     28.40 o 
   4   3  22      162.79      157.39     25.90 o 
   5   3  22      409.50      553.16     40.19 o 
   6   3  22       50.36       40.76     27.43 o 
   7   3  22      588.46      520.63     46.83 o 
   0   4  22     5182.34     4691.61    161.31 o 
   1   4  22       73.77       59.22     32.84 o 
   2   4  22     2275.06     2176.00     87.63 o 
   3   4  22       67.48       74.25     28.75 o 
   4   4  22     2256.30     2431.84     61.83 o 
   5   4  22        1.00        2.81     24.25 o 
   6   4  22     2433.68     2504.91     66.34 o 
   1   5  22      191.66      139.26     35.12 o 
   2   5  22      391.69      366.56     40.45 o 
   3   5  22       43.44        0.00     27.72 o 
   4   5  22      323.71      347.86     29.95 o 
   5   5  22        6.40       22.52     25.39 o 
   6   5  22        9.30       34.17     26.47 o 
   0   6  22     9688.12     9825.13    244.54 o 
   1   6  22       61.93       92.12     34.88 o 
   2   6  22     1512.99     1650.32     64.47 o 
   3   6  22      766.57      767.02     43.97 o 
   4   6  22     1443.36     1483.38     51.79 o 
   5   6  22       61.21        5.68     28.86 o 
   6   6  22     2605.63     2503.01     94.89 o 
   1   7  22        2.84       12.62     30.95 o 
   2   7  22      281.89      284.31     40.02 o 
   3   7  22       10.07        0.00     32.61 o 
   4   7  22      188.21      201.28     30.90 o 
   5   7  22       75.24       48.66     30.14 o 
   6   7  22       17.96       43.09     33.18 o 
   0   8  22     7765.96     7790.34    212.59 o 
   1   8  22        1.08        0.00     31.33 o 
   2   8  22     1980.07     2000.47     71.64 o 
   3   8  22      310.05      327.71     41.00 o 
   4   8  22      923.28      962.58     45.31 o 
   5   8  22      119.98       70.05     32.14 o 
   6   8  22      945.57      893.67     51.61 o 
   1   9  22       42.95       36.22     35.17 o 
   2   9  22       18.64       56.51     36.63 o 
   3   9  22       99.47      112.47     36.11 o 
   4   9  22       89.47       84.99     29.52 o 
   5   9  22      185.14      196.61     35.70 o 
   0  10  22     4165.09     4518.12    156.53 o 
   1  10  22      460.88      501.86     46.83 o 
   2  10  22     2185.96     2350.69     80.97 o 
   3  10  22        4.08       36.64     34.30 o 
   4  10  22     1258.39     1317.41     57.65 o 
   5  10  22       81.90       40.33     31.56 o 
   1  11  22      134.22      230.98     42.53 o 
   2  11  22       70.34       33.51     36.64 o 
   3  11  22      104.47       38.10     36.08 o 
   4  11  22        7.59       23.84     32.90 o 
   5  11  22       54.84       16.31     29.39 o 
   0  12  22     1094.85     1058.54     85.60 o 
   1  12  22      101.31      137.60     40.62 o 
   2  12  22     2859.36     2914.28     90.67 o 
   3  12  22       98.86       49.51     37.87 o 
   4  12  22     1348.88     1311.15     60.30 o 
   1  13  22        0.05        0.00     37.18 o 
   2  13  22        0.75       75.99     39.83 o 
   3  13  22      124.69      155.71     41.24 o 
   4  13  22        3.84       11.91     34.77 o 
   0  14  22      308.00      487.55     71.24 o 
   1  14  22      242.85      283.17     45.14 o 
   2  14  22     1813.26     1867.35    130.01 o 
   3  14  22       28.44        5.94     46.54 o 
   1  15  22      251.87      287.49     48.02 o 
   2  15  22        0.65        0.00     45.40 o 
   1   1  23       37.04       24.89     32.68 o 
   2   1  23       27.66       83.82     33.42 o 
   3   1  23      540.01      504.86     44.25 o 
   4   1  23      554.09      598.50     39.71 o 
   5   1  23      917.16      861.62     63.41 o 
   6   1  23       38.96       50.89     27.84 o 
   0   2  23     1347.50     1279.98    100.48 o 
   1   2  23      282.47      174.34     36.91 o 
   2   2  23        0.66        0.00     31.86 o 
   3   2  23      160.62      236.23     37.79 o 
   4   2  23     1165.93     1282.34     71.21 o 
   5   2  23       20.20       12.98     26.22 o 
   6   2  23       94.13      123.95     30.33 o 
   1   3  23       16.40        0.00     31.88 o 
   2   3  23        2.83        6.26     32.02 o 
   3   3  23      391.25      389.13     40.00 o 
   4   3  23        4.69       27.09     24.41 o 
   5   3  23      596.93      656.21     39.56 o 
   6   3  23       78.34       39.52     27.60 o 
   0   4  23     1234.27     1156.02    121.65 o 
   1   4  23      347.26      332.37     41.79 o 
   2   4  23      339.43      324.48     41.26 o 
   3   4  23      120.10       98.52     35.58 o 
   4   4  23     1109.05      937.53     45.36 o 
   5   4  23       33.90       53.25     27.23 o 
   6   4  23      203.32      227.34     38.17 o 
   1   5  23        0.29        0.00     33.17 o 
   2   5  23      357.61      363.24     41.22 o 
   3   5  23      229.07      258.08     43.57 o 
   4   5  23        6.94        8.00     23.97 o 
   5   5  23      910.37      858.90     43.68 o 
   6   5  23       12.07        0.00     26.68 o 
   0   6  23      802.08      704.39    151.20 o 
   1   6  23      379.66      232.99     39.82 o 
   2   6  23       88.04       48.91     33.47 o 
   3   6  23        1.14        0.00     32.82 o 
   4   6  23      273.16      348.08     35.20 o 
   5   6  23       62.05       70.14     33.18 o 
   1   7  23       48.07        6.36     33.78 o 
   2   7  23        3.73        7.17     33.73 o 
   3   7  23        3.62        0.00     37.54 o 
   4   7  23      220.03      166.68     32.58 o 
   5   7  23      276.84      297.56     39.30 o 
   0   8  23     2409.39     2344.02    113.93 o 
   1   8  23      200.39      267.43     41.25 o 
   2   8  23        1.96        0.00     33.24 o 
   3   8  23      118.56      177.97     47.46 o 
   4   8  23       13.60        0.00     34.40 o 
   5   8  23      128.08      108.35     34.91 o 
   1   9  23       37.66       62.70     37.38 o 
   2   9  23        1.79        0.00     34.60 o 
   3   9  23       79.81       61.11     54.81 o 
   4   9  23       11.95        6.47     37.12 o 
   5   9  23      403.90      365.66     40.74 o 
   0  10  23     1966.81     2002.90    146.43 o 
   1  10  23      225.08      150.29     60.49 o 
   2  10  23       48.73        0.00     35.33 o 
   3  10  23      300.46      377.05     58.00 o 
   4  10  23       16.08        0.00     34.89 o 
   1  11  23        4.31        0.00     35.02 o 
   2  11  23       71.29        6.88     38.36 o 
   3  11  23      143.75       81.07     61.70 o 
   4  11  23        0.79        0.00     36.33 o 
   0  12  23      680.60      650.90     76.26 o 
   1  12  23      450.52      560.03     52.71 o 
   2  12  23      295.58      326.22     46.53 o 
   3  12  23      425.29      525.09    155.94 o 
   1  13  23        0.08        0.00     36.85 o 
   2  13  23       72.62       93.65     46.07 o 
   0  14  23       10.33        0.00     57.70 o 
   1  14  23      541.17      635.53     56.47 o 
   0   0  24      136.14       86.18     72.84 o 
   1   0  24      504.41      345.21     59.33 o 
   2   0  24       82.22       88.70     52.64 o 
   3   0  24    10974.04     9960.03    250.49 o 
   4   0  24        5.51       86.10     48.23 o 
   5   0  24     1378.32     1426.84     98.57 o 
   1   1  24       67.71       89.17     39.46 o 
   2   1  24        9.79       61.21     34.63 o 
   3   1  24      109.86      242.64     44.65 o 
   4   1  24        0.25        0.00     31.49 o 
   5   1  24       63.11       49.70     29.13 o 
   0   2  24       96.13       85.52     51.07 o 
   1   2  24     2561.11     2567.29     81.40 o 
   2   2  24       30.27       22.32     35.16 o 
   3   2  24     7007.77     7157.81    142.83 o 
   4   2  24       30.19        0.00     40.07 o 
   5   2  24     2090.88     2174.69     82.27 o 
   1   3  24       33.14       79.92     37.02 o 
   2   3  24       23.39       41.43     35.03 o 
   3   3  24        0.01       50.44     37.32 o 
   4   3  24      447.56      559.07     55.77 o 
   5   3  24       89.86       82.39     30.54 o 
   0   4  24      145.51      289.66     59.01 o 
   1   4  24     3382.40     3072.03     89.93 o 
   2   4  24      131.08      106.80     49.09 o 
   3   4  24     2213.43     2107.20    102.82 o 
   4   4  24       52.40       24.37     43.85 o 
   5   4  24     3133.76     2937.08     72.77 o 
   1   5  24       92.27      142.96     39.18 o 
   2   5  24       87.16       32.51     35.96 o 
   3   5  24      496.18      510.23     59.88 o 
   4   5  24       55.49        0.00     62.10 o 
   5   5  24       18.72       39.13     33.92 o 
   0   6  24        5.91       21.46     50.55 o 
   1   6  24     5386.32     5366.12    121.78 o 
   2   6  24      121.26      124.03     38.97 o 
   3   6  24     1202.76     1155.46     72.42 o 
   4   6  24      105.62      108.25     46.00 o 
   5   6  24     2188.77     2363.83     74.59 o 
   1   7  24       99.36      160.66     41.18 o 
   2   7  24       59.64       93.98     38.37 o 
   3   7  24      771.13      771.98     64.11 o 
   4   7  24       14.54       31.06     45.07 o 
   0   8  24       89.24      151.27     58.30 o 
   1   8  24     4724.00     4630.74    114.92 o 
   2   8  24        3.82       30.67     48.59 o 
   3   8  24     1380.68     1375.20     78.51 o 
   4   8  24        0.15        0.00     42.05 o 
   1   9  24      164.95      137.10     41.98 o 
   2   9  24       21.35        0.00     36.73 o 
   3   9  24      265.11      306.81     62.69 o 
   4   9  24      283.75      258.78     53.41 o 
   0  10  24      318.93      407.63     68.76 o 
   1  10  24     3190.29     3469.65    135.80 o 
   2  10  24        1.80        0.00     47.67 o 
   3  10  24     1638.99     1869.53     90.00 o 
   1  11  24      447.34      590.46     59.83 o 
   2  11  24        4.61        0.00     46.85 o 
   3  11  24       87.10      104.95     50.49 o 
   0  12  24      282.39      476.05     86.37 o 
   1  12  24     2403.90     2544.69     89.11 o 
   2  12  24        0.06        8.34     39.48 o 
   1   1  25       17.61       61.57     36.13 o 
   2   1  25      397.91      404.02     45.21 o 
   3   1  25       32.42       51.59     37.79 o 
   4   1  25      214.55       77.30     68.45 o 
   0   2  25      175.08      179.10     58.64 o 
   1   2  25      150.64      170.39     40.09 o 
   2   2  25        0.88        1.79     51.68 o 
   3   2  25      903.20      903.10     57.19 o 
   4   2  25        0.69        0.00     54.33 o 
   1   3  25       53.04        0.00     33.78 o 
   2   3  25       39.05       64.84     36.71 o 
   3   3  25      209.88      228.91     43.03 o 
   4   3  25      186.03      116.30     60.93 o 
   0   4  25      914.08      922.07     88.09 o 
   1   4  25      152.02      134.93     39.82 o 
   2   4  25        0.54        0.00     36.89 o 
   3   4  25      836.17      731.01     61.44 o 
   4   4  25       10.32       21.87     56.76 o 
   1   5  25        0.31       68.65     60.38 o 
   2   5  25       56.36       76.33     37.83 o 
   3   5  25       39.25        0.00     43.79 o 
   4   5  25      294.25      153.67     63.21 o 
   0   6  25      199.88      124.73     81.80 o 
   1   6  25      101.44       65.56     38.27 o 
   2   6  25        1.11       30.43     43.30 o 
   3   6  25       11.95        0.00     41.72 o 
   4   6  25      140.84       92.43     70.32 o 
   1   7  25      294.15      391.16     47.60 o 
   2   7  25        4.08        0.00     38.10 o 
   3   7  25       37.44       62.17     73.25 o 
   0   8  25       43.57       49.47     73.79 o 
   1   8  25      701.79      679.73     55.79 o 
   2   8  25      360.74      385.25     47.21 o 
   3   8  25      232.79      217.41     53.31 o 
   1   9  25       35.59       40.58     48.10 o 
   2   9  25       39.84        0.00     39.12 o 
   0  10  25        0.97        0.00     72.07 o 
   1  10  25      651.60      587.80     54.63 o 
   2  10  25      449.22      404.65     50.28 o 
   0   0  26      249.46      111.73     82.75 o 
   1   0  26        0.71        0.00     51.40 o 
   2   0  26     5878.70     5034.56    342.44 o 
   3   0  26      112.80      243.01     61.70 o 
   1   1  26       99.52       40.31     38.61 o 
   2   1  26       27.94       63.80     40.86 o 
   3   1  26        0.09        0.00     38.80 o 
   0   2  26     1348.38     1418.81    103.15 o 
   1   2  26        0.12        0.00     53.89 o 
   2   2  26     4094.44     4057.77    107.69 o 
   3   2  26       23.16       19.09     48.11 o 
   1   3  26      178.72      171.13     46.84 o 
   2   3  26       97.61      105.50     43.04 o 
   3   3  26       72.64      125.83     49.42 o 
   0   4  26     4718.05     4517.30    162.40 o 
   1   4  26       42.31       17.46     39.14 o 
   2   4  26     1836.83     1794.31     74.15 o 
   3   4  26       11.33        3.00     44.65 o 
   1   5  26       11.80        0.00     40.46 o 
   2   5  26        7.66        0.00     36.57 o 
   3   5  26       13.41        0.00     43.62 o 
   0   6  26     7139.61     7009.69    266.75 o 
   1   6  26        8.47        0.00     37.44 o 
   2   6  26     1466.43     1553.33     71.37 o 
   1   7  26       17.80        7.01     55.48 o 
   2   7  26       39.12      120.56     42.84 o 
   0   8  26     3923.94     3584.48    178.66 o 
   1   8  26       19.71        0.00     39.17 o 
   1   1  27        4.61        0.00     36.86 o 
   2   1  27       10.09       61.32     40.64 o 
   0   2  27      162.41      178.55     61.31 o 
   1   2  27      137.95       75.39     41.14 o 
   2   2  27      103.97      181.66     43.57 o 
   1   3  27      159.64       70.02     39.86 o 
   0   4  27       60.31      115.85     60.87 o 
   1   4  27      237.27      241.56     45.29 o 
                                                 
